# Supplementary material for: (4-Chlorobenzoyl)(4-chlorophenyl)amino 3-(2-nitrophenyl)propanoate
Source: Acta Crystallogr Sect E Struct Rep Online. 2013 Mar 23;69(Pt 4):o561. doi: 10.1107/S1600536813007174 (PMC3629612; doi:10.1107/S1600536813007174)
Supplement: Supplementary file 1 [file e-69-0o561-sup1.cif]

##############################################################################
#                                                                            #
# This CIF contains the data in a paper accepted for publication in          #
# Acta Crystallographica Section E. It conforms to the requirements of       #
# Notes for Authors for Acta Crystallographica Section E, and has been       #
# peer reviewed under the auspices of the IUCr Commission on Journals.       #
#                                                                            #
# Full details of the Crystallographic Information File format               #
# are given in the paper "The Crystallographic Information File (CIF):       #
# a New Standard Archive File for Crystallography" by S. R. Hall, F. H.      #
# Allen and I. D. Brown [Acta Cryst. (1991), A47, 655-685].                  #
#                                                                            #
# The current version of the core CIF dictionary is obtainable from          #
# ftp://ftp.iucr.org/pub/cif_core.dic.                                       #
#                                                                            #
# Software is freely available for graphical display of the structure(s)     #
# in this CIF. For information consult the CIF software page                 #
# http://www.iucr.org/resources/cif/software.                                #
#                                                                            #
# This file may be used for bona fide research purposes within the           #
# scientific community so long as proper attribution is given to the journal # 
# article from which it was obtained.                                        #
#                                                                            #
##############################################################################
data_global
_audit_creation_method     'form.cif (version 2.0)'
_journal_data_validation_number     ?
_journal_date_recd_electronic     2013-02-28
_journal_date_accepted     2013-03-15
_journal_name_full     'Acta Crystallographica, Section E'
_journal_year     2013
_journal_volume     69
_journal_issue      4
_journal_page_first     o561
_journal_page_last     o561
_journal_paper_category     QO
_journal_paper_doi     10.1107/S1600536813007174
_journal_coeditor_code     LH5593
_publ_contact_author_name     'Chang-jiang Shao'
_publ_contact_author_address
;
The Peoples First Hospital of Lanzhou
Lanzhou 730000
Gansu Province, People's Republic of China
;
_publ_contact_author_email     shaochangjiang1020@126.com
_publ_contact_author_fax     '0931-8915685'
_publ_contact_author_phone     '18298416968'
_publ_section_title
;
(4-Chlorobenzoyl)(4-chlorophenyl)amino 3-(2-nitrophenyl)propanoate
;
loop_
    _publ_author_name
    _publ_author_footnote
    _publ_author_address
    'Yi-lan Ding' .
;
Lanzhou Maternal and Child Health Care Hospital, Lanzhou 730000
Gansu Province, Peoples Republic of China
;
    'Chang-jiang Shao' .
;
The Peoples First Hospital of Lanzhou
Lanzhou 730000
Gansu Province,Peoples Republic of China
;
data_I
_audit_creation_method     SHELXL-97
_chemical_name_systematic
;
(4-Chlorobenzoyl)(4-chlorophenyl)amino 3-(2-nitrophenyl)propanoate
;
_chemical_name_common     ?
_chemical_formula_moiety     'C22 H16 Cl2 N2 O5'
_chemical_formula_sum     'C22 H16 Cl2 N2 O5'
_chemical_formula_iupac     'C22 H16 Cl2 N2 O5'
_chemical_formula_weight     459.27
_chemical_melting_point     ?
_space_group_crystal_system     triclinic
_space_group_name_H-M_alt     'P -1'
_space_group_name_Hall     '-P 1'
loop_
    _symmetry_equiv_pos_as_xyz
    'x, y, z'
    '-x, -y, -z'
_cell_length_a     6.1710(3)
_cell_length_b     12.8881(7)
_cell_length_c     13.3490(8)
_cell_angle_alpha     89.933(5)
_cell_angle_beta     76.959(5)
_cell_angle_gamma     82.114(4)
_cell_volume     1024.03(10)
_cell_formula_units_Z     2
_cell_measurement_reflns_used     2661
_cell_measurement_theta_min     3.1280
_cell_measurement_theta_max     28.4442
_cell_measurement_temperature     294.1(4)
_exptl_crystal_description     block
_exptl_crystal_colour     'colourless'
_exptl_crystal_size_max     0.32
_exptl_crystal_size_mid     0.28
_exptl_crystal_size_min     0.25
_exptl_crystal_size_rad     ?
_exptl_crystal_density_diffrn     1.489
_exptl_crystal_density_meas     ?
_exptl_crystal_density_method     'not measured'
_exptl_crystal_F_000     472
_exptl_absorpt_coefficient_mu     0.356
_exptl_absorpt_correction_type     multi-scan
_exptl_absorpt_process_details
;
(CrysAlis Pro; Agilent, 2011)
;
_exptl_absorpt_correction_T_min     0.75684
_exptl_absorpt_correction_T_max     1.00000
_diffrn_ambient_temperature     294.1(4)
_diffrn_radiation_type     'Mo K\a'
_diffrn_radiation_wavelength     0.7107
_diffrn_radiation_source     'SuperNova (Mo) X-ray Source'
_diffrn_radiation_monochromator     mirror
_diffrn_measurement_device_type     'Agilent SuperNova (Dual, Cu at zero) Eos'
_diffrn_measurement_method     '\w scans'
_diffrn_detector_area_resol_mean     16.0733
_diffrn_reflns_number     7506
_diffrn_reflns_av_R_equivalents     0.0212
_diffrn_reflns_av_sigmaI/netI     0.0411
_diffrn_reflns_theta_min     3.13
_diffrn_reflns_theta_max     28.51
_diffrn_reflns_theta_full     25.24
_diffrn_measured_fraction_theta_max     0.882
_diffrn_measured_fraction_theta_full     0.998
_diffrn_reflns_limit_h_min     -8
_diffrn_reflns_limit_h_max     8
_diffrn_reflns_limit_k_min     -16
_diffrn_reflns_limit_k_max     16
_diffrn_reflns_limit_l_min     -17
_diffrn_reflns_limit_l_max     14
_diffrn_reflns_reduction_process     ?
_diffrn_standards_number     ?
_diffrn_standards_interval_count     ?
_diffrn_standards_interval_time     ?
_diffrn_standards_decay_%     ?
loop_
    _diffrn_standard_refln_index_h
    _diffrn_standard_refln_index_k
    _diffrn_standard_refln_index_l
    ? ? ?
_refine_special_details
;
 Refinement of F^2^ against ALL reflections.  The weighted R-factor wR and
 goodness of fit S are based on F^2^, conventional R-factors R are based
 on F, with F set to zero for negative F^2^. The threshold expression of
 F^2^ > 2sigma(F^2^) is used only for calculating R-factors(gt) etc. and is
 not relevant to the choice of reflections for refinement.  R-factors based
 on F^2^ are statistically about twice as large as those based on F, and R-
 factors based on ALL data will be even larger.
;
_reflns_number_total     4578
_reflns_number_gt     3269
_reflns_threshold_expression     'I>2\s(I)'
_refine_ls_structure_factor_coef     Fsqd
_refine_ls_matrix_type     full
_refine_ls_R_factor_all     0.0651
_refine_ls_R_factor_gt     0.0439
_refine_ls_wR_factor_all     ?
_refine_ls_wR_factor_ref     0.1126
_refine_ls_goodness_of_fit_all     ?
_refine_ls_goodness_of_fit_ref     1.020
_refine_ls_restrained_S_all     1.020
_refine_ls_restrained_S_obs     ?
_refine_ls_number_reflns     4578
_refine_ls_number_parameters     280
_refine_ls_number_restraints     0
_refine_ls_number_constraints     ?
_refine_ls_hydrogen_treatment     constr
_refine_ls_weighting_scheme     calc
_refine_ls_weighting_details
         'calc w=1/[\s^2^(Fo^2^)+(0.0388P)^2^+0.2287P] where P=(Fo^2^+2Fc^2^)/3'
_refine_ls_shift/su_max     0.000
_refine_ls_shift/su_mean     0.000
_refine_diff_density_max     0.166
_refine_diff_density_min     -0.276
_refine_ls_extinction_method     none
_refine_ls_extinction_coef     ?
loop_
    _atom_type_symbol
    _atom_type_description
    _atom_type_scat_dispersion_real
    _atom_type_scat_dispersion_imag
    _atom_type_scat_source
    'C' 'C' 0.0033 0.0016
                         'International Tables Vol C Tables 4.2.6.8 and 6.1.1.4'
    'H' 'H' 0.0000 0.0000
                         'International Tables Vol C Tables 4.2.6.8 and 6.1.1.4'
    'Cl' 'Cl' 0.1484 0.1585
                         'International Tables Vol C Tables 4.2.6.8 and 6.1.1.4'
    'N' 'N' 0.0061 0.0033
                         'International Tables Vol C Tables 4.2.6.8 and 6.1.1.4'
    'O' 'O' 0.0106 0.0060
                         'International Tables Vol C Tables 4.2.6.8 and 6.1.1.4'
_computing_data_collection
;
CrysAlis Pro (Agilent, 2011)
;
_computing_cell_refinement
;
CrysAlis Pro (Agilent, 2011)
;
_computing_data_reduction
;
CrysAlis Pro (Agilent, 2011)
;
_computing_structure_solution
;
SUPERFLIP (Palatinus & Chapuis, 2007)
;
_computing_structure_refinement
;
SHELXL97 (Sheldrick, 2008)
;
_computing_molecular_graphics
;
OLEX2 (Dolomanov <i>et al.</i>, 2009)
;
_computing_publication_material
;
OLEX2 (Dolomanov <i>et al.</i>, 2009)
;
loop_
    _atom_site_type_symbol
    _atom_site_label
    _atom_site_fract_x
    _atom_site_fract_y
    _atom_site_fract_z
    _atom_site_U_iso_or_equiv
    _atom_site_adp_type
    _atom_site_calc_flag
    _atom_site_refinement_flags
    _atom_site_occupancy
    _atom_site_symmetry_multiplicity
    _atom_site_disorder_assembly
    _atom_site_disorder_group
    Cl Cl1 -0.18649(10) 0.33888(6) 0.87407(5) 0.0768(2) Uani d . 1 1 . .
    Cl Cl2 1.31097(10) 0.36534(5) 0.04403(5) 0.0728(2) Uani d . 1 1 . .
    O O1 0.3913(2) 0.46847(10) 0.41480(11) 0.0514(4) Uani d . 1 1 . .
    O O2 0.6701(2) 0.23063(9) 0.47616(10) 0.0446(3) Uani d . 1 1 . .
    O O3 0.4204(3) 0.15481(12) 0.41153(13) 0.0669(5) Uani d . 1 1 . .
    O O4 1.2426(3) -0.06198(14) 0.30600(14) 0.0745(5) Uani d . 1 1 . .
    O O5 1.4243(3) -0.09770(15) 0.14952(16) 0.0870(6) Uani d . 1 1 . .
    N N1 0.5125(3) 0.32286(12) 0.48837(13) 0.0488(4) Uani d . 1 1 . .
    N N2 1.2639(3) -0.05271(14) 0.21312(17) 0.0567(5) Uani d . 1 1 . .
    C C1 0.3969(3) 0.28616(15) 0.66805(16) 0.0467(5) Uani d . 1 1 . .
    H H1 0.5433 0.2555 0.6661 0.056 Uiso calc R 1 1 . .
    C C2 0.2353(3) 0.28899(16) 0.75827(16) 0.0500(5) Uani d . 1 1 . .
    H H2 0.2719 0.2603 0.8173 0.060 Uiso calc R 1 1 . .
    C C3 0.0195(3) 0.33459(15) 0.76041(15) 0.0451(5) Uani d . 1 1 . .
    C C4 -0.0374(3) 0.37795(15) 0.67448(16) 0.0485(5) Uani d . 1 1 . .
    H H4 -0.1837 0.4093 0.6772 0.058 Uiso calc R 1 1 . .
    C C5 0.1242(3) 0.37473(15) 0.58384(15) 0.0475(5) Uani d . 1 1 . .
    H H5 0.0866 0.4035 0.5250 0.057 Uiso calc R 1 1 . .
    C C6 0.3422(3) 0.32880(13) 0.58035(14) 0.0402(4) Uani d . 1 1 . .
    C C7 0.5349(3) 0.39283(14) 0.41068(14) 0.0408(4) Uani d . 1 1 . .
    C C9 0.9520(3) 0.33060(15) 0.32673(15) 0.0455(5) Uani d . 1 1 . .
    H H9 0.9773 0.3017 0.3877 0.055 Uiso calc R 1 1 . .
    C C10 1.1284(3) 0.32752(16) 0.24154(16) 0.0487(5) Uani d . 1 1 . .
    H H10 1.2719 0.2969 0.2450 0.058 Uiso calc R 1 1 . .
    C C11 1.0896(3) 0.37022(16) 0.15145(16) 0.0475(5) Uani d . 1 1 . .
    C C12 0.8791(3) 0.41665(16) 0.14499(16) 0.0498(5) Uani d . 1 1 . .
    H H12 0.8551 0.4451 0.0837 0.060 Uiso calc R 1 1 . .
    C C13 0.7042(3) 0.42046(15) 0.23050(15) 0.0441(4) Uani d . 1 1 . .
    H H13 0.5621 0.4529 0.2268 0.053 Uiso calc R 1 1 . .
    C C14 0.7361(3) 0.37675(13) 0.32217(14) 0.0390(4) Uani d . 1 1 . .
    C C15 0.5977(3) 0.14812(15) 0.43340(15) 0.0451(5) Uani d . 1 1 . .
    C C16 0.7738(3) 0.05388(14) 0.42254(16) 0.0472(5) Uani d . 1 1 . .
    H H16A 0.7454 0.0137 0.4845 0.057 Uiso calc R 1 1 . .
    H H16B 0.9199 0.0766 0.4152 0.057 Uiso calc R 1 1 . .
    C C17 0.7776(3) -0.01623(15) 0.32980(16) 0.0479(5) Uani d . 1 1 . .
    H H17A 0.8685 -0.0829 0.3345 0.057 Uiso calc R 1 1 . .
    H H17B 0.6260 -0.0296 0.3314 0.057 Uiso calc R 1 1 . .
    C C18 0.8705(3) 0.03217(14) 0.22905(15) 0.0429(4) Uani d . 1 1 . .
    C C19 1.0947(3) 0.01729(15) 0.17520(16) 0.0450(5) Uani d . 1 1 . .
    C C20 1.1712(4) 0.06501(18) 0.08326(18) 0.0589(6) Uani d . 1 1 . .
    H H20 1.3221 0.0522 0.0498 0.071 Uiso calc R 1 1 . .
    C C21 1.0231(5) 0.13115(18) 0.04204(19) 0.0665(6) Uani d . 1 1 . .
    H H21 1.0729 0.1647 -0.0188 0.080 Uiso calc R 1 1 . .
    C C22 0.8000(4) 0.14722(17) 0.09175(19) 0.0640(6) Uani d . 1 1 . .
    H H22 0.6982 0.1915 0.0639 0.077 Uiso calc R 1 1 . .
    C C23 0.7258(4) 0.09832(16) 0.18248(18) 0.0542(5) Uani d . 1 1 . .
    H H23 0.5735 0.1098 0.2139 0.065 Uiso calc R 1 1 . .
loop_
    _atom_site_aniso_label
    _atom_site_aniso_U_11
    _atom_site_aniso_U_22
    _atom_site_aniso_U_33
    _atom_site_aniso_U_12
    _atom_site_aniso_U_13
    _atom_site_aniso_U_23
    Cl1 0.0613(4) 0.0970(5) 0.0541(4) 0.0046(3) 0.0148(3) 0.0189(3)
    Cl2 0.0545(3) 0.0921(5) 0.0570(4) 0.0001(3) 0.0116(3) 0.0122(3)
    O1 0.0516(8) 0.0480(8) 0.0467(8) 0.0080(6) -0.0041(7) 0.0103(6)
    O2 0.0459(7) 0.0344(7) 0.0468(8) 0.0041(5) -0.0020(6) 0.0021(6)
    O3 0.0497(9) 0.0645(10) 0.0839(12) 0.0104(7) -0.0210(9) -0.0156(9)
    O4 0.0601(10) 0.0904(13) 0.0709(13) 0.0111(9) -0.0239(9) 0.0071(10)
    O5 0.0570(10) 0.0872(13) 0.0979(15) 0.0279(9) -0.0008(10) -0.0043(11)
    N1 0.0554(10) 0.0346(8) 0.0430(9) 0.0104(7) 0.0065(8) 0.0069(7)
    N2 0.0405(9) 0.0541(10) 0.0727(14) 0.0027(8) -0.0128(9) -0.0007(10)
    C1 0.0417(10) 0.0455(10) 0.0475(12) 0.0044(8) -0.0054(9) 0.0090(9)
    C2 0.0524(12) 0.0527(12) 0.0411(11) 0.0004(9) -0.0074(9) 0.0115(9)
    C3 0.0450(11) 0.0441(10) 0.0399(11) -0.0027(8) 0.0009(9) 0.0033(8)
    C4 0.0391(10) 0.0528(12) 0.0491(12) 0.0025(9) -0.0057(9) 0.0069(9)
    C5 0.0474(11) 0.0526(11) 0.0400(11) 0.0016(9) -0.0097(9) 0.0079(9)
    C6 0.0452(10) 0.0339(9) 0.0366(10) -0.0018(8) -0.0013(8) 0.0006(7)
    C7 0.0464(10) 0.0388(10) 0.0360(10) -0.0029(8) -0.0087(8) 0.0018(8)
    C9 0.0461(11) 0.0508(11) 0.0412(11) -0.0072(9) -0.0134(9) 0.0090(9)
    C10 0.0385(10) 0.0549(12) 0.0514(12) -0.0048(9) -0.0084(9) 0.0070(9)
    C11 0.0426(10) 0.0511(11) 0.0437(12) -0.0063(9) 0.0003(9) 0.0011(9)
    C12 0.0523(12) 0.0556(12) 0.0385(11) -0.0022(9) -0.0075(9) 0.0092(9)
    C13 0.0418(10) 0.0475(11) 0.0405(11) -0.0008(8) -0.0076(9) 0.0061(8)
    C14 0.0425(10) 0.0362(9) 0.0384(10) -0.0066(8) -0.0088(8) 0.0014(7)
    C15 0.0465(11) 0.0416(10) 0.0408(11) 0.0017(8) -0.0016(9) 0.0032(8)
    C16 0.0497(11) 0.0379(10) 0.0496(12) 0.0045(8) -0.0086(9) 0.0038(8)
    C17 0.0442(10) 0.0376(10) 0.0594(13) -0.0014(8) -0.0093(10) -0.0013(9)
    C18 0.0439(10) 0.0349(9) 0.0497(12) -0.0014(8) -0.0126(9) -0.0057(8)
    C19 0.0432(10) 0.0400(10) 0.0506(12) 0.0010(8) -0.0120(9) -0.0043(9)
    C20 0.0560(13) 0.0579(13) 0.0571(14) -0.0051(11) -0.0024(11) -0.0039(11)
    C21 0.0851(18) 0.0564(13) 0.0553(15) -0.0061(12) -0.0128(13) 0.0077(11)
    C22 0.0783(17) 0.0532(13) 0.0615(16) 0.0066(11) -0.0276(14) 0.0049(11)
    C23 0.0488(11) 0.0522(12) 0.0604(14) 0.0063(9) -0.0179(11) -0.0040(10)
_geom_special_details
;
 All esds (except the esd in the dihedral angle between two l.s. planes)
 are estimated using the full covariance matrix.  The cell esds are taken
 into account individually in the estimation of esds in distances, angles
 and torsion angles; correlations between esds in cell parameters are only
 used when they are defined by crystal symmetry.  An approximate (isotropic)
 treatment of cell esds is used for estimating esds involving l.s. planes.
;
loop_
    _geom_bond_atom_site_label_1
    _geom_bond_atom_site_label_2
    _geom_bond_site_symmetry_2
    _geom_bond_distance
    _geom_bond_publ_flag
    Cl1 C3 . 1.7411(19) ?
    Cl2 C11 . 1.738(2) ?
    O1 C7 . 1.216(2) ?
    O2 C15 . 1.379(2) ?
    O2 N1 . 1.4131(18) ?
    O3 C15 . 1.187(2) ?
    O4 N2 . 1.224(2) ?
    O5 N2 . 1.225(2) ?
    N1 C7 . 1.369(2) ?
    N1 C6 . 1.419(2) ?
    N2 C19 . 1.463(3) ?
    C1 C2 . 1.376(3) ?
    C1 C6 . 1.383(3) ?
    C1 H1 . 0.9300 ?
    C2 C3 . 1.374(3) ?
    C2 H2 . 0.9300 ?
    C3 C4 . 1.370(3) ?
    C4 C5 . 1.380(3) ?
    C4 H4 . 0.9300 ?
    C5 C6 . 1.384(3) ?
    C5 H5 . 0.9300 ?
    C7 C14 . 1.500(3) ?
    C9 C10 . 1.382(3) ?
    C9 C14 . 1.397(3) ?
    C9 H9 . 0.9300 ?
    C10 C11 . 1.378(3) ?
    C10 H10 . 0.9300 ?
    C11 C12 . 1.374(3) ?
    C12 C13 . 1.378(3) ?
    C12 H12 . 0.9300 ?
    C13 C14 . 1.389(3) ?
    C13 H13 . 0.9300 ?
    C15 C16 . 1.498(3) ?
    C16 C17 . 1.528(3) ?
    C16 H16A . 0.9700 ?
    C16 H16B . 0.9700 ?
    C17 C18 . 1.508(3) ?
    C17 H17A . 0.9700 ?
    C17 H17B . 0.9700 ?
    C18 C19 . 1.395(3) ?
    C18 C23 . 1.397(3) ?
    C19 C20 . 1.387(3) ?
    C20 C21 . 1.370(3) ?
    C20 H20 . 0.9300 ?
    C21 C22 . 1.374(3) ?
    C21 H21 . 0.9300 ?
    C22 C23 . 1.379(3) ?
    C22 H22 . 0.9300 ?
    C23 H23 . 0.9300 ?
loop_
    _geom_angle_atom_site_label_1
    _geom_angle_atom_site_label_2
    _geom_angle_atom_site_label_3
    _geom_angle_site_symmetry_1
    _geom_angle_site_symmetry_3
    _geom_angle
    _geom_angle_publ_flag
    C15 O2 N1 . . 112.51(14) ?
    C7 N1 O2 . . 117.80(15) ?
    C7 N1 C6 . . 127.85(16) ?
    O2 N1 C6 . . 114.30(14) ?
    O4 N2 O5 . . 123.0(2) ?
    O4 N2 C19 . . 119.16(18) ?
    O5 N2 C19 . . 117.8(2) ?
    C2 C1 C6 . . 120.22(18) ?
    C2 C1 H1 . . 119.9 ?
    C6 C1 H1 . . 119.9 ?
    C3 C2 C1 . . 119.43(19) ?
    C3 C2 H2 . . 120.3 ?
    C1 C2 H2 . . 120.3 ?
    C4 C3 C2 . . 121.17(18) ?
    C4 C3 Cl1 . . 118.92(15) ?
    C2 C3 Cl1 . . 119.91(16) ?
    C3 C4 C5 . . 119.45(18) ?
    C3 C4 H4 . . 120.3 ?
    C5 C4 H4 . . 120.3 ?
    C4 C5 C6 . . 120.08(18) ?
    C4 C5 H5 . . 120.0 ?
    C6 C5 H5 . . 120.0 ?
    C1 C6 C5 . . 119.65(18) ?
    C1 C6 N1 . . 118.58(17) ?
    C5 C6 N1 . . 121.76(17) ?
    O1 C7 N1 . . 119.37(17) ?
    O1 C7 C14 . . 120.50(17) ?
    N1 C7 C14 . . 120.13(16) ?
    C10 C9 C14 . . 120.58(18) ?
    C10 C9 H9 . . 119.7 ?
    C14 C9 H9 . . 119.7 ?
    C11 C10 C9 . . 119.39(18) ?
    C11 C10 H10 . . 120.3 ?
    C9 C10 H10 . . 120.3 ?
    C12 C11 C10 . . 121.25(18) ?
    C12 C11 Cl2 . . 119.40(16) ?
    C10 C11 Cl2 . . 119.35(16) ?
    C11 C12 C13 . . 119.15(19) ?
    C11 C12 H12 . . 120.4 ?
    C13 C12 H12 . . 120.4 ?
    C12 C13 C14 . . 121.23(18) ?
    C12 C13 H13 . . 119.4 ?
    C14 C13 H13 . . 119.4 ?
    C13 C14 C9 . . 118.39(17) ?
    C13 C14 C7 . . 115.43(16) ?
    C9 C14 C7 . . 125.93(17) ?
    O3 C15 O2 . . 122.88(18) ?
    O3 C15 C16 . . 127.89(19) ?
    O2 C15 C16 . . 109.23(16) ?
    C15 C16 C17 . . 112.10(17) ?
    C15 C16 H16A . . 109.2 ?
    C17 C16 H16A . . 109.2 ?
    C15 C16 H16B . . 109.2 ?
    C17 C16 H16B . . 109.2 ?
    H16A C16 H16B . . 107.9 ?
    C18 C17 C16 . . 112.42(15) ?
    C18 C17 H17A . . 109.1 ?
    C16 C17 H17A . . 109.1 ?
    C18 C17 H17B . . 109.1 ?
    C16 C17 H17B . . 109.1 ?
    H17A C17 H17B . . 107.9 ?
    C19 C18 C23 . . 114.77(19) ?
    C19 C18 C17 . . 125.79(18) ?
    C23 C18 C17 . . 119.44(18) ?
    C20 C19 C18 . . 123.28(19) ?
    C20 C19 N2 . . 115.92(19) ?
    C18 C19 N2 . . 120.79(18) ?
    C21 C20 C19 . . 119.6(2) ?
    C21 C20 H20 . . 120.2 ?
    C19 C20 H20 . . 120.2 ?
    C20 C21 C22 . . 119.1(2) ?
    C20 C21 H21 . . 120.4 ?
    C22 C21 H21 . . 120.4 ?
    C21 C22 C23 . . 120.6(2) ?
    C21 C22 H22 . . 119.7 ?
    C23 C22 H22 . . 119.7 ?
    C22 C23 C18 . . 122.5(2) ?
    C22 C23 H23 . . 118.7 ?
    C18 C23 H23 . . 118.7 ?
loop_
    _geom_torsion_atom_site_label_1
    _geom_torsion_atom_site_label_2
    _geom_torsion_atom_site_label_3
    _geom_torsion_atom_site_label_4
    _geom_torsion_site_symmetry_1
    _geom_torsion_site_symmetry_2
    _geom_torsion_site_symmetry_3
    _geom_torsion_site_symmetry_4
    _geom_torsion
    _geom_torsion_publ_flag
    C15 O2 N1 C7 . . . . -92.94(19) ?
    C15 O2 N1 C6 . . . . 84.64(19) ?
    C6 C1 C2 C3 . . . . -0.1(3) ?
    C1 C2 C3 C4 . . . . -0.5(3) ?
    C1 C2 C3 Cl1 . . . . -179.90(15) ?
    C2 C3 C4 C5 . . . . 0.7(3) ?
    Cl1 C3 C4 C5 . . . . -179.79(15) ?
    C3 C4 C5 C6 . . . . -0.5(3) ?
    C2 C1 C6 C5 . . . . 0.2(3) ?
    C2 C1 C6 N1 . . . . -178.98(17) ?
    C4 C5 C6 C1 . . . . 0.1(3) ?
    C4 C5 C6 N1 . . . . 179.25(17) ?
    C7 N1 C6 C1 . . . . -148.3(2) ?
    O2 N1 C6 C1 . . . . 34.4(2) ?
    C7 N1 C6 C5 . . . . 32.5(3) ?
    O2 N1 C6 C5 . . . . -144.76(17) ?
    O2 N1 C7 O1 . . . . 173.77(16) ?
    C6 N1 C7 O1 . . . . -3.4(3) ?
    O2 N1 C7 C14 . . . . -7.0(3) ?
    C6 N1 C7 C14 . . . . 175.80(17) ?
    C14 C9 C10 C11 . . . . -0.2(3) ?
    C9 C10 C11 C12 . . . . 0.6(3) ?
    C9 C10 C11 Cl2 . . . . -179.47(15) ?
    C10 C11 C12 C13 . . . . 0.1(3) ?
    Cl2 C11 C12 C13 . . . . -179.89(15) ?
    C11 C12 C13 C14 . . . . -1.1(3) ?
    C12 C13 C14 C9 . . . . 1.5(3) ?
    C12 C13 C14 C7 . . . . 176.16(17) ?
    C10 C9 C14 C13 . . . . -0.8(3) ?
    C10 C9 C14 C7 . . . . -174.88(17) ?
    O1 C7 C14 C13 . . . . -27.1(3) ?
    N1 C7 C14 C13 . . . . 153.69(17) ?
    O1 C7 C14 C9 . . . . 147.14(19) ?
    N1 C7 C14 C9 . . . . -32.1(3) ?
    N1 O2 C15 O3 . . . . -1.3(3) ?
    N1 O2 C15 C16 . . . . 179.71(14) ?
    O3 C15 C16 C17 . . . . 32.6(3) ?
    O2 C15 C16 C17 . . . . -148.51(16) ?
    C15 C16 C17 C18 . . . . 71.5(2) ?
    C16 C17 C18 C19 . . . . 92.1(2) ?
    C16 C17 C18 C23 . . . . -87.9(2) ?
    C23 C18 C19 C20 . . . . 0.9(3) ?
    C17 C18 C19 C20 . . . . -179.16(19) ?
    C23 C18 C19 N2 . . . . -178.00(17) ?
    C17 C18 C19 N2 . . . . 2.0(3) ?
    O4 N2 C19 C20 . . . . 149.1(2) ?
    O5 N2 C19 C20 . . . . -29.2(3) ?
    O4 N2 C19 C18 . . . . -31.9(3) ?
    O5 N2 C19 C18 . . . . 149.7(2) ?
    C18 C19 C20 C21 . . . . 0.6(3) ?
    N2 C19 C20 C21 . . . . 179.52(19) ?
    C19 C20 C21 C22 . . . . -1.3(3) ?
    C20 C21 C22 C23 . . . . 0.6(3) ?
    C21 C22 C23 C18 . . . . 1.0(3) ?
    C19 C18 C23 C22 . . . . -1.7(3) ?
    C17 C18 C23 C22 . . . . 178.38(19) ?
loop_
    _geom_hbond_atom_site_label_D
    _geom_hbond_atom_site_label_H
    _geom_hbond_atom_site_label_A
    _geom_hbond_site_symmetry_A
    _geom_hbond_distance_DH
    _geom_hbond_distance_HA
    _geom_hbond_distance_DA
    _geom_hbond_angle_DHA
    _geom_hbond_publ_flag
    C4 H4 O1 2_566 0.93 2.40 3.177(2) 140 yes
    C17 H17B O4 1_455 0.97 2.55 3.515(3) 171 yes
_iucr_refine_instructions_details
;
TITL I         P -1         R =  New: P-1
CELL  0.71070    6.1710   12.8881   13.3490    89.933    76.959    82.114
ZERR  2           0.0003    0.0007    0.0008     0.005     0.005     0.004
LATT   1
SFAC  C  H Cl  N  O
UNIT    44   32   4   4  10
L.S. 5
FMAP 2
PLAN -20
ACTA
BOND $H
CONF
WGHT   0.01000
FVAR    1.00000
Cl1   3 -0.68649 -0.66112  0.37408 =
       11.00000   0.0613   0.0970   0.0541   0.0189   0.0148   0.0046
Cl2   3  0.81097 -0.63466 -0.45597 =
       11.00000   0.0545   0.0921   0.0570   0.0122   0.0116   0.0001
O1    5 -0.10870 -0.53153 -0.08520 =
       11.00000   0.0516   0.0480   0.0467   0.0103  -0.0040   0.0080
O2    5  0.17010 -0.76937 -0.02384 =
       11.00000   0.0459   0.0344   0.0468   0.0021  -0.0020   0.0041
O3    5 -0.07960 -0.84519 -0.08847 =
       11.00000   0.0497   0.0645   0.0839  -0.0156  -0.0210   0.0104
O4    5  0.74260 -1.06198 -0.19400 =
       11.00000   0.0601   0.0905   0.0709   0.0071  -0.0239   0.0111
O5    5  0.92430 -1.09770 -0.35048 =
       11.00000   0.0570   0.0872   0.0979  -0.0043  -0.0008   0.0278
N1    4  0.01250 -0.67714 -0.01163 =
       11.00000   0.0554   0.0346   0.0430   0.0069   0.0065   0.0104
N2    4  0.76390 -1.05271 -0.28689 =
       11.00000   0.0405   0.0541   0.0727  -0.0007  -0.0128   0.0027
C1    1 -0.10310 -0.71384  0.16805 =
       11.00000   0.0417   0.0455   0.0475   0.0090  -0.0054   0.0044
AFIX   43
H1    2  0.04330 -0.74450  0.16610 11.00000 -1.20000
AFIX    0
C2    1 -0.26470 -0.71101  0.25827 =
       11.00000   0.0524   0.0527   0.0411   0.0115  -0.0074   0.0004
AFIX   43
H2    2 -0.22810 -0.73970  0.31730 11.00000 -1.20000
AFIX    0
C3    1 -0.48050 -0.66541  0.26041 =
       11.00000   0.0450   0.0442   0.0399   0.0033   0.0010  -0.0027
C4    1 -0.53740 -0.62205  0.17448 =
       11.00000   0.0391   0.0528   0.0491   0.0069  -0.0057   0.0025
AFIX   43
H4    2 -0.68370 -0.59070  0.17720 11.00000 -1.20000
AFIX    0
C5    1 -0.37580 -0.62526  0.08384 =
       11.00000   0.0474   0.0526   0.0400   0.0079  -0.0097   0.0016
AFIX   43
H5    2 -0.41330 -0.59650  0.02500 11.00000 -1.20000
AFIX    0
C6    1 -0.15780 -0.67120  0.08035 =
       11.00000   0.0452   0.0339   0.0366   0.0006  -0.0013  -0.0018
C7    1  0.03490 -0.60717 -0.08932 =
       11.00000   0.0464   0.0388   0.0360   0.0018  -0.0086  -0.0029
C9    1  0.45200 -0.66940 -0.17327 =
       11.00000   0.0461   0.0508   0.0412   0.0090  -0.0134  -0.0072
AFIX   43
H9    2  0.47730 -0.69830 -0.11230 11.00000 -1.20000
AFIX    0
C10   1  0.62840 -0.67248 -0.25847 =
       11.00000   0.0385   0.0549   0.0514   0.0070  -0.0084  -0.0048
AFIX   43
H10   2  0.77190 -0.70310 -0.25500 11.00000 -1.20000
AFIX    0
C11   1  0.58960 -0.62978 -0.34855 =
       11.00000   0.0426   0.0511   0.0437   0.0011   0.0003  -0.0063
C12   1  0.37910 -0.58335 -0.35501 =
       11.00000   0.0523   0.0556   0.0385   0.0092  -0.0075  -0.0022
AFIX   43
H12   2  0.35510 -0.55490 -0.41630 11.00000 -1.20000
AFIX    0
C13   1  0.20420 -0.57954 -0.26950 =
       11.00000   0.0418   0.0475   0.0405   0.0061  -0.0076  -0.0008
AFIX   43
H13   2  0.06210 -0.54710 -0.27320 11.00000 -1.20000
AFIX    0
C14   1  0.23610 -0.62325 -0.17783 =
       11.00000   0.0425   0.0362   0.0384   0.0014  -0.0088  -0.0066
C15   1  0.09770 -0.85188 -0.06660 =
       11.00000   0.0465   0.0416   0.0408   0.0032  -0.0016   0.0017
C16   1  0.27380 -0.94612 -0.07746 =
       11.00000   0.0497   0.0379   0.0496   0.0038  -0.0085   0.0045
AFIX   23
H16A  2  0.24540 -0.98630 -0.01550 11.00000 -1.20000
H16B  2  0.41990 -0.92340 -0.08480 11.00000 -1.20000
AFIX    0
C17   1  0.27760 -1.01623 -0.17020 =
       11.00000   0.0442   0.0376   0.0594  -0.0013  -0.0093  -0.0014
AFIX   23
H17A  2  0.36840 -1.08290 -0.16550 11.00000 -1.20000
H17B  2  0.12600 -1.02960 -0.16860 11.00000 -1.20000
AFIX    0
C18   1  0.37050 -0.96783 -0.27095 =
       11.00000   0.0439   0.0350   0.0497  -0.0057  -0.0126  -0.0014
C19   1  0.59470 -0.98272 -0.32480 =
       11.00000   0.0432   0.0400   0.0506  -0.0043  -0.0120   0.0010
C20   1  0.67120 -0.93499 -0.41674 =
       11.00000   0.0560   0.0579   0.0571  -0.0039  -0.0024  -0.0051
AFIX   43
H20   2  0.82210 -0.94780 -0.45020 11.00000 -1.20000
AFIX    0
C21   1  0.52310 -0.86885 -0.45797 =
       11.00000   0.0851   0.0564   0.0553   0.0077  -0.0128  -0.0061
AFIX   43
H21   2  0.57290 -0.83530 -0.51880 11.00000 -1.20000
AFIX    0
C22   1  0.30000 -0.85278 -0.40825 =
       11.00000   0.0783   0.0532   0.0615   0.0049  -0.0276   0.0066
AFIX   43
H22   2  0.19820 -0.80850 -0.43610 11.00000 -1.20000
AFIX    0
C23   1  0.22580 -0.90169 -0.31752 =
       11.00000   0.0488   0.0522   0.0604  -0.0041  -0.0179   0.0063
AFIX   43
H23   2  0.07350 -0.89020 -0.28610 11.00000 -1.20000
AFIX    0
HKLF 4 1  1.0000  0.0000  0.0000  0.0000 -1.0000  0.0000  0.0000  0.0000 -1.0000
END
;
