# Supplementary material for: (4-Chlorobenzoyl)(4-chlorophenyl)amino 3-(2-nitrophenyl)propanoate
Source: Acta Crystallogr Sect E Struct Rep Online. 2013 Mar 23;69(Pt 4):o561. doi: 10.1107/S1600536813007174 (PMC3629612; doi:10.1107/S1600536813007174)
Supplement: Supplementary file 2 [file e-69-0o561-Isup2.hkl]

# 
# h,k,l, Fc-squared, Fo-squared, sigma(Fo-squared) and status flag 
# 
data_I
_shelx_title ' I         P -1         R =  New: P-1' 
_shelx_refln_list_code          4 
_shelx_F_calc_maximum      130.50 
_exptl_crystal_F_000       472.00 
_reflns_d_resolution_high  0.7446 
 
loop_ 
 _symmetry_equiv_pos_as_xyz 
 'x, y, z' 
 '-x, -y, -z' 
 
_cell_length_a     6.1710 
_cell_length_b    12.8881 
_cell_length_c    13.3490 
_cell_angle_alpha  89.933 
_cell_angle_beta   76.959 
_cell_angle_gamma  82.114 
 
_shelx_F_squared_multiplier     1.000 
 
loop_ 
 _refln_index_h 
 _refln_index_k 
 _refln_index_l 
 _refln_F_squared_calc 
 _refln_F_squared_meas 
 _refln_F_squared_sigma 
 _refln_observed_status 
   1   0   0       44.29       40.77      2.15 o 
   2   0   0     2179.61     2149.51     22.26 o 
   3   0   0        4.08        5.88      0.99 o 
   4   0   0        1.77        1.32      0.61 o 
   5   0   0        0.08        0.98      0.59 o 
   6   0   0        5.35        4.15      1.18 o 
   7   0   0       10.36       10.77      2.46 o 
  -7   1   0       13.19       11.11      2.49 o 
  -6   1   0      176.19      182.83      7.13 o 
  -5   1   0        5.00        4.71      1.12 o 
  -4   1   0      440.38      445.29     10.63 o 
  -3   1   0        2.43        2.07      0.67 o 
  -2   1   0      986.20      970.07     21.02 o 
  -1   1   0      339.15      322.28      8.22 o 
   1   1   0      324.69      300.17      9.10 o 
   2   1   0      125.26      108.24      2.92 o 
   3   1   0      809.91      845.96     17.98 o 
   4   1   0       24.27       33.64      2.53 o 
   5   1   0      241.41      236.92      7.15 o 
   6   1   0       34.01       29.95      2.67 o 
   7   1   0        7.54        7.48      1.91 o 
  -7   2   0       47.86       60.79      5.92 o 
  -6   2   0        6.15        5.64      2.15 o 
  -5   2   0        3.62        3.45      1.45 o 
  -4   2   0      216.78      230.09      7.26 o 
  -3   2   0       24.67       37.03      2.40 o 
  -2   2   0      282.92      287.68      9.92 o 
  -1   2   0      916.34      881.63     18.18 o 
   0   2   0      132.14      129.42      3.46 o 
   1   2   0     3864.63     3699.62     26.30 o 
   2   2   0     3062.82     2857.92     28.49 o 
   3   2   0      321.79      336.19      6.75 o 
   4   2   0      341.68      352.79      7.88 o 
   5   2   0       62.71       65.56      3.60 o 
   6   2   0      163.86      160.56      6.27 o 
   7   2   0       19.43       17.53      2.52 o 
  -7   3   0        3.99        6.45      2.00 o 
  -6   3   0       42.17       39.32      5.65 o 
  -5   3   0      612.97      598.42     14.12 o 
  -4   3   0      487.95      470.94     14.07 o 
  -3   3   0        1.92        5.35      1.62 o 
  -2   3   0      984.25      906.93     21.81 o 
  -1   3   0      188.07      204.76      5.27 o 
   0   3   0    15675.56    13903.43    208.37 o 
   1   3   0     8329.09     8091.35     62.52 o 
   2   3   0      900.73      862.91      9.08 o 
   3   3   0      748.38      755.31      7.75 o 
   4   3   0        3.29        3.25      0.63 o 
   5   3   0       18.66       24.21      1.94 o 
   6   3   0       16.06       18.50      2.39 o 
   7   3   0       36.33       39.00      4.51 o 
  -7   4   0       12.19       14.42      3.86 o 
  -6   4   0       34.43       33.48      5.47 o 
  -5   4   0       47.36       50.59      6.13 o 
  -4   4   0       79.84       84.33      4.07 o 
  -3   4   0       14.22       12.61      2.49 o 
  -2   4   0      108.45      122.26      6.94 o 
  -1   4   0      126.12      133.90      4.93 o 
   0   4   0     7433.88     7062.19     55.39 o 
   1   4   0      149.39      158.00      3.64 o 
   2   4   0       28.16       30.09      1.50 o 
   3   4   0       82.25       88.03      2.06 o 
   4   4   0      315.36      322.28      5.91 o 
   5   4   0      202.05      224.22      5.70 o 
   6   4   0        0.57       -0.88      0.92 o 
   7   4   0       26.81       24.86      8.63 o 
  -7   5   0        1.11        5.45      2.75 o 
  -6   5   0      146.77      168.19     12.64 o 
  -5   5   0      147.18      146.28     10.87 o 
  -4   5   0      592.29      583.92     18.63 o 
  -3   5   0       72.18       68.31      6.04 o 
  -2   5   0       32.00       22.73      3.09 o 
  -1   5   0       25.61       23.60      1.97 o 
   0   5   0       38.38       42.26      2.33 o 
   1   5   0     1320.38     1306.65     12.60 o 
   2   5   0      397.53      376.32      5.55 o 
   3   5   0        0.18        0.45      0.22 o 
   4   5   0      366.27      370.93      6.26 o 
   5   5   0      261.63      263.89      7.83 o 
   6   5   0      125.10      135.67     16.41 o 
   7   5   0        0.03        3.93      2.20 o 
  -6   6   0        1.94        1.26      1.49 o 
  -5   6   0        0.47        0.22      1.15 o 
  -4   6   0        3.09        2.77      1.80 o 
  -3   6   0        4.45        7.70      2.22 o 
  -2   6   0      317.81      392.61     14.58 o 
  -1   6   0        1.59        2.94      0.49 o 
   0   6   0      767.61      777.66     13.43 o 
   1   6   0      611.82      638.10      7.75 o 
   2   6   0       28.51       27.68      1.32 o 
   3   6   0       92.19       93.17      4.06 o 
   4   6   0      124.72      131.86      3.44 o 
   5   6   0      175.36      188.33      6.02 o 
   6   6   0       44.46       54.68      5.39 o 
   7   6   0       17.35       16.58      4.38 o 
  -6   7   0       34.08       48.00      7.09 o 
  -5   7   0       52.85       50.29      6.80 o 
  -4   7   0        8.14        7.67      2.42 o 
  -3   7   0       34.46       35.44      4.67 o 
  -2   7   0       18.39       24.12      1.42 o 
  -1   7   0        0.95        0.50      0.27 o 
   0   7   0      472.46      487.92     13.83 o 
   1   7   0      168.50      196.94      5.71 o 
   2   7   0     1513.08     1539.31     17.38 o 
   3   7   0      237.55      227.43      4.76 o 
   4   7   0       34.15       39.37      2.93 o 
   5   7   0       26.03       28.29      2.33 o 
   6   7   0       20.19       21.13      4.15 o 
   7   7   0        0.10        4.24      2.49 o 
  -6   8   0        5.54        4.62      2.55 o 
  -5   8   0        0.36       -0.12      1.48 o 
  -4   8   0      110.76      107.20      9.38 o 
  -3   8   0       76.95       81.73      7.55 o 
  -2   8   0       14.58       12.44      2.56 o 
  -1   8   0        9.87       10.54      1.06 o 
   0   8   0       13.39       23.12      4.13 o 
   1   8   0        0.76        0.66      0.75 o 
   2   8   0       19.38       18.99      1.23 o 
   3   8   0      162.82      163.02      6.59 o 
   4   8   0        9.29        8.29      1.43 o 
   5   8   0       73.90       76.48      4.56 o 
   6   8   0       38.04       41.86      6.55 o 
   7   8   0        0.09        2.83      2.47 o 
  -5   9   0        1.54        0.94      1.73 o 
  -4   9   0        6.27        8.94      3.22 o 
  -3   9   0       53.59       46.20      5.85 o 
  -2   9   0        0.19        0.25      0.84 o 
  -1   9   0      123.61      109.94      6.71 o 
   0   9   0        0.69       29.58      2.85 o 
   1   9   0       10.58       10.98      3.51 o 
   2   9   0      124.08      139.03      8.48 o 
   3   9   0        0.50       12.90      1.35 o 
   4   9   0      104.18      114.02      5.43 o 
   5   9   0        6.21        4.99      2.30 o 
   6   9   0       79.00       94.96     12.03 o 
  -5  10   0        4.08        0.10      0.92 o 
  -4  10   0        3.69        0.90      1.39 o 
  -3  10   0       31.44       32.96      5.16 o 
  -2  10   0      111.88      106.05      8.48 o 
  -1  10   0      215.91      218.16      8.56 o 
   0  10   0      231.87      270.65      8.95 o 
   1  10   0       87.62       81.05      5.98 o 
   2  10   0       16.83       22.72      3.67 o 
   3  10   0        8.27        6.03      1.53 o 
   4  10   0        2.87        3.55      0.99 o 
   5  10   0       72.22       79.91      4.95 o 
   6  10   0       12.63       16.40      7.29 o 
  -4  11   0       12.12       13.92      3.70 o 
  -3  11   0        0.02       -0.85      1.53 o 
  -2  11   0        1.64        2.22      1.10 o 
  -1  11   0      102.52       94.75      5.80 o 
   0  11   0       64.37       86.27      5.17 o 
   1  11   0      120.47      120.81      5.76 o 
   2  11   0       22.53       26.12      4.07 o 
   3  11   0       19.24       23.31      3.97 o 
   4  11   0        0.32        1.82      1.03 o 
   5  11   0        2.18        3.22      1.50 o 
   6  11   0       31.89       24.77      6.70 o 
  -4  12   0        4.84        0.71      1.41 o 
  -3  12   0       34.53       32.43      5.36 o 
  -2  12   0        1.92       -1.42      1.42 o 
  -1  12   0       37.23       33.79      3.67 o 
   0  12   0        0.27       26.24      3.08 o 
   1  12   0       41.98       40.23      3.90 o 
   2  12   0       25.64       27.79      4.51 o 
   3  12   0        0.04        0.99      1.12 o 
   4  12   0        7.71        8.92      2.82 o 
   5  12   0        7.71        9.38      2.29 o 
   6  12   0        6.14       10.50      4.69 o 
  -3  13   0        3.78        2.55      2.15 o 
  -2  13   0        5.53        5.35      2.25 o 
  -1  13   0       35.47       26.88      3.43 o 
   0  13   0       30.21       52.54      6.39 o 
   1  13   0       36.91       37.26      5.85 o 
   2  13   0        4.96        3.64      1.78 o 
   3  13   0       12.93       16.41      3.65 o 
   4  13   0        0.00        1.38      1.46 o 
   5  13   0        0.03       13.47     17.64 o 
  -3  14   0        0.01       -1.31      1.49 o 
  -2  14   0        0.03        0.29      1.33 o 
  -1  14   0       18.57       19.00      2.93 o 
   0  14   0        1.03       13.00      2.33 o 
   1  14   0        3.99        3.97      1.94 o 
   2  14   0       93.07       87.29      8.84 o 
   3  14   0        4.75        4.92      2.13 o 
   4  14   0        1.06       -1.66      1.66 o 
   5  14   0        0.16       -0.79      1.32 o 
  -2  15   0        6.75        3.01      1.75 o 
  -1  15   0        4.09        2.24      1.19 o 
   0  15   0        1.03       12.68      3.96 o 
   1  15   0        2.66        3.54      2.25 o 
   2  15   0       18.21       24.52      5.00 o 
   3  15   0        0.18        0.79      1.23 o 
   4  15   0        4.52       -1.89      1.89 o 
  -2  16   0        0.00       -1.16      1.16 o 
   1  16   0        1.78        0.78      1.30 o 
   2  16   0        2.22        4.85      2.45 o 
   3  16   0        1.73       -1.98      2.15 o 
  -3 -16   1        0.22       -0.25      1.22 o 
  -2 -16   1        8.57        8.84      3.28 o 
  -1 -16   1        4.35        3.07      2.35 o 
   2 -16   1        6.19        5.61      2.48 o 
  -4 -15   1       22.51       17.16      4.01 o 
  -3 -15   1        3.60        2.54      1.77 o 
  -2 -15   1        5.35        6.00      2.60 o 
  -1 -15   1       84.29       94.94     10.14 o 
   0 -15   1        2.73        5.64      2.46 o 
   1 -15   1        1.40       -0.05      2.93 o 
   2 -15   1        5.27        2.84      1.78 o 
  -4 -14   1        0.05       -0.29      1.20 o 
  -3 -14   1        0.31       -0.92      1.22 o 
  -2 -14   1       16.57       16.51      4.07 o 
  -1 -14   1       22.74       14.19      3.82 o 
   0 -14   1       69.84       79.77      5.88 o 
   1 -14   1        3.27        2.72      1.37 o 
   2 -14   1       22.58       18.37      4.07 o 
   3 -14   1        0.82        2.18      1.37 o 
  -5 -13   1       10.89        9.60      4.51 o 
  -4 -13   1        7.10        6.74      3.95 o 
  -3 -13   1        1.04        0.19      0.83 o 
  -2 -13   1        0.28        0.15      1.14 o 
  -1 -13   1      146.53      130.08     10.79 o 
   0 -13   1       46.14       44.41      4.17 o 
   1 -13   1        7.43        6.56      1.84 o 
   2 -13   1        1.03        0.69      1.07 o 
   3 -13   1        5.45        2.43      1.71 o 
  -5 -12   1        8.01        7.73      2.38 o 
  -4 -12   1      105.80      100.17      8.18 o 
  -3 -12   1       13.48       11.68      2.29 o 
  -2 -12   1        2.79        0.96      1.21 o 
  -1 -12   1      123.15      119.92      6.25 o 
   0 -12   1       10.53       10.06      1.89 o 
   1 -12   1        2.69        1.53      0.97 o 
   2 -12   1       31.67       32.19      4.96 o 
   3 -12   1        0.05       -0.58      1.02 o 
   4 -12   1       56.24       68.11      8.46 o 
  -6 -11   1       11.76       11.17      3.15 o 
  -5 -11   1       49.70       47.91      4.80 o 
  -4 -11   1       12.09       10.95      1.85 o 
  -3 -11   1      127.43      126.19      5.82 o 
  -2 -11   1       14.35       14.73      2.06 o 
  -1 -11   1       63.11       70.84      4.91 o 
   0 -11   1      128.77      140.75      6.69 o 
   1 -11   1       64.28       60.35      5.24 o 
   2 -11   1        0.14       -1.86      1.86 o 
   3 -11   1       15.39       14.45      3.54 o 
   4 -11   1        0.56       -0.87      1.12 o 
  -6 -10   1        8.05        6.83      2.10 o 
  -5 -10   1       15.87       14.80      2.22 o 
  -4 -10   1       19.73       24.56      2.58 o 
  -3 -10   1        0.60        0.96      0.70 o 
  -2 -10   1      129.78      127.25      4.84 o 
  -1 -10   1        6.35        6.53      1.33 o 
   0 -10   1        8.53        8.25      1.54 o 
   1 -10   1       25.78       28.16      3.09 o 
   2 -10   1        0.06        0.12      1.52 o 
   3 -10   1       14.26       11.65      2.79 o 
   4 -10   1       58.13       56.74      7.19 o 
   5 -10   1        0.04        0.48      1.21 o 
  -6  -9   1       30.12       31.17      7.21 o 
  -5  -9   1        1.29        1.13      0.78 o 
  -4  -9   1      434.80      459.68     11.29 o 
  -3  -9   1       13.43       11.23      1.24 o 
  -2  -9   1      194.37      202.58      5.88 o 
  -1  -9   1       21.72       26.54      2.38 o 
   0  -9   1      124.97      121.73      5.56 o 
   1  -9   1        4.75        5.47      1.38 o 
   2  -9   1       23.47       19.67      3.42 o 
   3  -9   1       90.31       79.27      7.55 o 
   4  -9   1      205.16      206.39     13.39 o 
   5  -9   1      105.89      106.16     10.22 o 
  -6  -8   1       11.85        9.74      3.16 o 
  -5  -8   1       11.11       11.14      1.96 o 
  -4  -8   1      214.28      234.06      7.49 o 
  -3  -8   1       98.96       93.35      3.50 o 
  -2  -8   1       29.49       33.00      2.16 o 
  -1  -8   1       20.32       18.12      2.83 o 
   0  -8   1      206.63      212.86      7.09 o 
   1  -8   1       66.78       66.90      4.16 o 
   2  -8   1       61.76       59.07      5.73 o 
   3  -8   1       97.49       75.32      7.13 o 
   4  -8   1      169.70      173.56     11.88 o 
   5  -8   1        0.87       -1.44      1.44 o 
   6  -8   1       10.32       11.67      3.84 o 
  -7  -7   1        3.30        2.78      2.42 o 
  -6  -7   1        0.47        1.84      1.19 o 
  -5  -7   1       15.82       18.96      2.16 o 
  -4  -7   1       12.92       10.92      1.19 o 
  -3  -7   1        1.75        1.71      0.47 o 
  -2  -7   1       57.60       53.00      3.34 o 
  -1  -7   1       50.56       56.92      2.51 o 
   0  -7   1      135.96      123.76      4.93 o 
   1  -7   1      750.84      789.37     15.68 o 
   2  -7   1     1210.20     1289.64     31.70 o 
   3  -7   1       78.40       74.87      6.89 o 
   4  -7   1      226.21      214.76     12.80 o 
   5  -7   1        5.07        8.75      2.84 o 
   6  -7   1        2.33        0.43      1.48 o 
  -7  -6   1       15.31        8.37      2.90 o 
  -6  -6   1        5.09        3.81      1.33 o 
  -5  -6   1      112.34      120.53      5.97 o 
  -4  -6   1       92.89       91.02      3.06 o 
  -3  -6   1        0.28        0.24      0.28 o 
  -2  -6   1       91.78       89.93      2.94 o 
  -1  -6   1       27.96       26.09      2.05 o 
   0  -6   1        4.02        3.03      0.76 o 
   1  -6   1     1136.67     1211.84     19.96 o 
   2  -6   1     1576.51     1625.67     36.20 o 
   3  -6   1       16.54       17.62      3.16 o 
   4  -6   1        5.14        2.14      1.10 o 
   5  -6   1        0.69       -0.18      1.30 o 
   6  -6   1       50.46       59.73      7.53 o 
  -7  -5   1        2.06        7.03      2.71 o 
  -6  -5   1       66.18       65.12      5.32 o 
  -5  -5   1       47.67       50.84      3.18 o 
  -4  -5   1      115.60      116.63      3.01 o 
  -3  -5   1      215.82      214.64      4.76 o 
  -2  -5   1       56.58       54.99      2.06 o 
  -1  -5   1      154.56      156.22      3.12 o 
   0  -5   1       98.20       87.83      2.63 o 
   1  -5   1     1129.83     1155.55     18.50 o 
   2  -5   1      736.80      746.05     20.55 o 
   3  -5   1       95.84       90.04      2.81 o 
   4  -5   1     1206.41     1196.51     32.59 o 
   5  -5   1       82.67       80.82      7.89 o 
   6  -5   1       37.03       41.58      6.17 o 
   7  -5   1        0.82        0.69      1.18 o 
  -7  -4   1        0.15       -0.37      1.06 o 
  -6  -4   1       29.17       26.89      3.38 o 
  -5  -4   1       65.44       69.05      3.06 o 
  -4  -4   1        3.90        4.89      0.66 o 
  -3  -4   1      525.44      544.68      8.87 o 
  -2  -4   1     1158.48     1131.89     13.27 o 
  -1  -4   1       61.02       62.88      1.98 o 
   0  -4   1     8364.60     7905.74     61.82 o 
   1  -4   1     1502.91     1502.76     21.52 o 
   2  -4   1     3049.31     3108.37     56.91 o 
   3  -4   1      104.33      104.39      8.03 o 
   4  -4   1      177.20      168.97      5.49 o 
   5  -4   1       47.83       49.42      5.97 o 
   6  -4   1        0.37       -1.47      1.74 o 
   7  -4   1        0.29        1.56      1.36 o 
  -7  -3   1        9.42       11.88      3.26 o 
  -6  -3   1       12.72       11.18      1.90 o 
  -5  -3   1      166.56      161.32      4.59 o 
  -4  -3   1      437.81      444.64      6.36 o 
  -3  -3   1       39.43       38.69      2.04 o 
  -2  -3   1       48.84       48.76      1.54 o 
  -1  -3   1      104.80      117.62      2.29 o 
   0  -3   1     2400.60     2452.71     29.35 o 
   1  -3   1      871.63      831.88     18.16 o 
   2  -3   1     1759.57     1822.08     22.79 o 
   3  -3   1       72.67       54.80      2.66 o 
   4  -3   1      294.17      299.70     11.78 o 
   5  -3   1       24.63       20.56      2.17 o 
   6  -3   1       11.21       15.33      3.34 o 
   7  -3   1       16.03       14.14      2.95 o 
  -7  -2   1        0.29       -0.08      0.84 o 
  -6  -2   1       13.29        8.01      1.38 o 
  -5  -2   1      537.48      526.74     11.21 o 
  -4  -2   1      104.34       97.63      4.04 o 
  -3  -2   1        1.08        0.75      0.38 o 
  -2  -2   1      793.89      778.00      7.90 o 
  -1  -2   1      114.13      123.26      2.02 o 
   0  -2   1      207.25      200.71      6.61 o 
   1  -2   1        0.06       -0.04      0.24 o 
   2  -2   1     4806.12     4659.30     52.78 o 
   3  -2   1        0.53        0.26      0.39 o 
   4  -2   1      536.76      529.39     11.38 o 
   5  -2   1       85.12       73.43      5.41 o 
   6  -2   1       95.68      103.17      8.70 o 
   7  -2   1        1.41        2.12      1.68 o 
  -7  -1   1        5.02        4.93      2.13 o 
  -6  -1   1        9.64        9.94      1.59 o 
  -5  -1   1       54.11       49.63      3.23 o 
  -4  -1   1      597.70      561.94     10.77 o 
  -3  -1   1       38.04       32.99      2.01 o 
  -2  -1   1     1718.60     1632.22     18.35 o 
  -1  -1   1        1.17        1.30      0.19 o 
   1  -1   1       18.78       24.15      0.98 o 
   2  -1   1     1295.84     1278.97     17.14 o 
   3  -1   1        6.58        9.13      1.49 o 
   4  -1   1      109.95      103.31      4.56 o 
   5  -1   1      287.74      300.04      9.09 o 
   6  -1   1        1.83        1.91      0.82 o 
   7  -1   1       53.51       63.55      5.78 o 
   8  -1   1        0.06        0.76      1.79 o 
  -7   0   1       19.12       17.49      2.99 o 
  -6   0   1       42.88       37.12      3.06 o 
  -5   0   1       58.73       60.75      3.64 o 
  -4   0   1       48.94       45.12      3.22 o 
  -3   0   1        9.04        8.59      1.71 o 
  -2   0   1      686.53      688.12     15.05 o 
  -1   0   1     3331.01     3222.51     53.12 o 
   1   0   1     5151.16     4576.14     70.89 o 
   2   0   1     1951.19     1871.70     19.28 o 
   3   0   1      205.36      254.88      6.49 o 
   4   0   1       94.15       84.36      3.61 o 
   5   0   1       20.23       19.60      1.94 o 
   6   0   1       23.31       22.17      2.35 o 
   7   0   1        2.86        2.67      1.86 o 
   8   0   1        9.86        6.63      3.62 o 
  -7   1   1        0.00        0.31      3.07 o 
  -6   1   1       47.18       53.84      3.75 o 
  -5   1   1      600.24      560.58     13.80 o 
  -4   1   1      848.25      852.08     43.27 o 
  -3   1   1      142.27      140.30      7.67 o 
  -2   1   1        3.36        2.80      0.80 o 
  -1   1   1      104.80       99.54      2.32 o 
   1   1   1      125.04      119.74      2.72 o 
   2   1   1     3454.92     3279.39     22.57 o 
   3   1   1        4.87        3.57      0.68 o 
   4   1   1      518.90      525.69     12.62 o 
   5   1   1        4.92        5.66      1.09 o 
   6   1   1       82.04       80.61      4.64 o 
   7   1   1       12.34       11.47      2.42 o 
   8   1   1        3.86        1.78      1.47 o 
  -7   2   1        4.91        5.17      1.84 o 
  -6   2   1       53.96       58.53      6.86 o 
  -5   2   1      562.81      520.61     30.26 o 
  -4   2   1      122.17      116.30      8.14 o 
  -3   2   1      274.36      304.33     12.21 o 
  -2   2   1      510.84      502.76     14.70 o 
  -1   2   1      588.75      602.85      9.15 o 
   0   2   1      171.83      157.81      4.88 o 
   1   2   1     1656.30     1577.34     16.57 o 
   2   2   1        0.37        0.83      0.23 o 
   3   2   1       90.32       80.36      2.43 o 
   4   2   1        1.44        0.51      0.59 o 
   5   2   1      304.79      310.97      8.01 o 
   6   2   1      205.04      202.16      7.00 o 
   7   2   1       46.23       58.13      4.65 o 
   8   2   1        0.01        2.65      1.80 o 
  -7   3   1       23.23       19.13      4.32 o 
  -6   3   1        0.34       -0.28      0.91 o 
  -5   3   1       32.45       32.87      3.00 o 
  -4   3   1       17.99       17.70      3.26 o 
  -3   3   1      114.89      106.96      7.20 o 
  -2   3   1      196.28      245.35      9.98 o 
  -1   3   1       11.49        6.63      0.89 o 
   0   3   1      550.89      569.21      7.27 o 
   1   3   1      626.66      646.22     10.43 o 
   2   3   1     1517.26     1519.20     18.36 o 
   3   3   1      614.50      599.26      7.82 o 
   4   3   1      164.42      169.49      4.99 o 
   5   3   1       53.57       54.61      2.84 o 
   6   3   1       12.76       10.01      1.80 o 
   7   3   1        2.70        3.27      1.51 o 
   8   3   1        4.95       10.98      4.31 o 
  -7   4   1        4.09        2.94      1.37 o 
  -6   4   1      124.37      150.26     11.68 o 
  -5   4   1      193.22      199.38     12.62 o 
  -4   4   1      209.49      219.51     12.07 o 
  -3   4   1      167.51      159.89      9.31 o 
  -2   4   1      168.14      201.56      9.43 o 
  -1   4   1      698.61      662.76     11.82 o 
   0   4   1      146.15      136.01      3.20 o 
   1   4   1      604.07      628.45      7.35 o 
   2   4   1       50.99       50.76      2.44 o 
   3   4   1      108.82      101.71      2.21 o 
   4   4   1        0.25        0.50      0.38 o 
   5   4   1       11.50        9.94      1.14 o 
   6   4   1        4.45        3.88      1.12 o 
   7   4   1       11.42       11.85      3.59 o 
  -6   5   1        0.34       -1.89      1.89 o 
  -5   5   1       71.12       60.42      7.08 o 
  -4   5   1        0.02       -1.42      1.66 o 
  -3   5   1       21.72       21.45      3.48 o 
  -2   5   1      100.18       96.18      6.59 o 
  -1   5   1      442.33      452.34      9.79 o 
   0   5   1       10.01        8.06      1.42 o 
   1   5   1      431.93      437.98      7.36 o 
   2   5   1      304.56      284.51      5.84 o 
   3   5   1      273.87      262.72      4.59 o 
   4   5   1       43.78       38.27      1.43 o 
   5   5   1       41.42       49.14      3.37 o 
   6   5   1      228.73      242.64      8.39 o 
   7   5   1        6.84        2.81      1.44 o 
  -6   6   1        0.64        2.64      1.89 o 
  -5   6   1        1.85        1.15      1.11 o 
  -4   6   1      137.92      149.03     10.61 o 
  -3   6   1        4.83        8.16      2.39 o 
  -2   6   1      858.31      807.23     21.18 o 
  -1   6   1     3521.58     3627.40     46.41 o 
   0   6   1        8.43       18.47      2.19 o 
   1   6   1      501.43      530.61      7.66 o 
   2   6   1        2.73        3.39      0.68 o 
   3   6   1        3.19        3.93      0.54 o 
   4   6   1       11.30       11.30      1.48 o 
   5   6   1       54.25       51.92      3.17 o 
   6   6   1      116.77      118.24      5.74 o 
   7   6   1        0.66        0.32      0.94 o 
  -6   7   1        0.72        2.46      1.89 o 
  -5   7   1        0.29        2.58      2.25 o 
  -4   7   1      260.35      298.43     15.82 o 
  -3   7   1       88.54       95.95      7.95 o 
  -2   7   1       21.23       19.29      3.67 o 
  -1   7   1      750.02      795.54     15.58 o 
   0   7   1       17.31        9.78      1.36 o 
   1   7   1     2563.53     2607.92     33.61 o 
   2   7   1      625.68      631.25     26.09 o 
   3   7   1        0.75        0.16      0.25 o 
   4   7   1      129.31      139.18      5.66 o 
   5   7   1       18.33       19.07      1.94 o 
   6   7   1        4.68        5.30      1.39 o 
   7   7   1        0.08       -0.51      1.36 o 
  -5   8   1       10.34        6.75      2.83 o 
  -4   8   1       54.07       42.97      5.99 o 
  -3   8   1      561.47      566.30     21.53 o 
  -2   8   1       16.34       14.36      2.04 o 
  -1   8   1      159.60      164.18      6.61 o 
   0   8   1        3.43        2.47      0.84 o 
   1   8   1        0.01        0.37      0.64 o 
   2   8   1       16.71       18.92      1.21 o 
   3   8   1        0.26        0.15      0.32 o 
   4   8   1       21.13       21.86      2.51 o 
   5   8   1       11.81       11.16      1.79 o 
   6   8   1       38.52       39.98      3.45 o 
   7   8   1       18.56       15.08      4.07 o 
  -5   9   1        0.31       -1.68      2.21 o 
  -4   9   1       36.35       29.80      5.19 o 
  -3   9   1       14.89       12.87      3.16 o 
  -2   9   1        9.31        6.25      1.55 o 
  -1   9   1      180.81      184.64      8.27 o 
   0   9   1        9.96       11.32      1.73 o 
   1   9   1        0.04       -0.07      0.89 o 
   2   9   1        4.76        3.99      1.01 o 
   3   9   1       91.85       87.09      7.03 o 
   4   9   1       12.97       13.61      2.38 o 
   5   9   1       57.33       54.96      4.93 o 
   6   9   1        9.52        8.74      2.64 o 
  -5  10   1       13.71       21.09      4.85 o 
  -4  10   1        0.73       -0.17      1.10 o 
  -3  10   1      289.47      274.83     15.38 o 
  -2  10   1       11.80        6.16      1.55 o 
  -1  10   1      673.79      737.30     16.93 o 
   0  10   1       27.10       31.37      3.78 o 
   1  10   1       16.95       22.11      2.25 o 
   2  10   1        0.12        0.12      1.30 o 
   3  10   1       56.49       57.81      5.95 o 
   4  10   1        0.00       -0.45      0.89 o 
   5  10   1       40.64       44.23      4.55 o 
   6  10   1       14.02       12.31      4.36 o 
  -4  11   1        8.16        9.62      3.23 o 
  -3  11   1       89.22       85.50      8.60 o 
  -2  11   1        3.52        3.36      1.50 o 
  -1  11   1      120.98      112.99      7.29 o 
   0  11   1       60.73       65.95      4.45 o 
   1  11   1      125.04      141.26      6.15 o 
   2  11   1        9.12        8.31      2.43 o 
   3  11   1        5.67        4.49      1.91 o 
   4  11   1       20.48       19.21      2.92 o 
   5  11   1        0.73        1.90      1.15 o 
   6  11   1        3.06        0.31      1.77 o 
  -4  12   1       29.31       28.07      5.51 o 
  -3  12   1       30.98       39.14      6.11 o 
  -2  12   1        3.17        2.34      0.94 o 
  -1  12   1       10.73       13.74      2.27 o 
   0  12   1        5.61        5.24      1.52 o 
   1  12   1        1.54        1.50      0.82 o 
   2  12   1       11.66       13.01      3.14 o 
   3  12   1       36.31       45.25      5.75 o 
   4  12   1       12.04        9.15      2.12 o 
   5  12   1       74.55       77.19      6.81 o 
   6  12   1        1.52        0.36      1.56 o 
  -3  13   1       22.46       18.20      4.12 o 
  -2  13   1        0.67        0.04      0.99 o 
  -1  13   1        8.26        7.19      2.16 o 
   0  13   1      142.73      140.84      7.30 o 
   1  13   1       84.77       84.87      8.54 o 
   2  13   1       29.35       29.34      4.99 o 
   3  13   1       35.71       38.28      5.51 o 
   4  13   1        3.09        4.37      1.76 o 
   5  13   1        5.69        6.08      2.06 o 
  -3  14   1        2.19        4.11      2.55 o 
  -2  14   1        2.46        4.53      2.08 o 
  -1  14   1        0.58        1.57      1.09 o 
   0  14   1        6.78        3.59      1.28 o 
   1  14   1        6.34        9.25      3.19 o 
   2  14   1       10.48       11.13      3.32 o 
   3  14   1        9.95       15.00      3.55 o 
   4  14   1       13.04       12.07      2.71 o 
   5  14   1        0.83       -0.21      2.23 o 
  -2  15   1        3.17        3.65      2.24 o 
  -1  15   1        9.71        9.62      2.87 o 
   0  15   1        3.79        2.90      1.72 o 
   1  15   1        0.93        0.04      1.15 o 
   2  15   1        5.71        3.44      1.92 o 
   3  15   1        0.46        0.35      1.20 o 
   4  15   1        1.87       -0.22      2.15 o 
   5  15   1       29.62       29.66      5.60 o 
   1  16   1        0.73       -0.52      1.36 o 
   2  16   1        9.21        7.35      3.07 o 
  -3 -16   2        1.21        1.65      1.73 o 
  -2 -16   2        0.08       -0.14      1.53 o 
  -1 -16   2       36.40       36.40      6.55 o 
   1 -16   2        0.66        0.44      1.44 o 
   2 -16   2       15.33       12.61      3.74 o 
  -4 -15   2        1.57        1.05      1.14 o 
  -3 -15   2       17.41       16.63      3.33 o 
  -2 -15   2        0.94        0.51      1.32 o 
  -1 -15   2        4.75        4.26      2.17 o 
   0 -15   2       21.20       19.15      4.85 o 
   1 -15   2       13.36       11.59      3.20 o 
   2 -15   2       10.86       11.91      3.37 o 
  -4 -14   2        0.15        0.53      3.27 o 
  -3 -14   2        0.02        2.04      1.33 o 
  -2 -14   2       12.34       13.04      3.58 o 
  -1 -14   2      141.03      136.37     11.75 o 
   0 -14   2       26.87       32.05      3.79 o 
   1 -14   2       41.54       40.58      5.82 o 
   2 -14   2        0.26        0.14      1.34 o 
   3 -14   2        2.69        4.52      2.55 o 
  -5 -13   2        0.91        0.24      1.07 o 
  -4 -13   2        2.27        4.59      1.36 o 
  -3 -13   2        1.15        1.10      1.26 o 
  -2 -13   2        5.04        5.74      2.18 o 
  -1 -13   2        1.40        1.11      1.10 o 
   0 -13   2       24.71       22.71      2.94 o 
   1 -13   2       11.87       10.37      2.17 o 
   2 -13   2       59.91       58.04      7.12 o 
   3 -13   2        2.00        0.08      1.73 o 
  -5 -12   2        0.13        1.56      2.16 o 
  -4 -12   2        4.75        5.91      1.51 o 
  -3 -12   2        0.80       -0.08      0.64 o 
  -2 -12   2       12.81       12.75      2.12 o 
  -1 -12   2      175.81      179.24      7.97 o 
   0 -12   2       49.34       47.39      4.16 o 
   1 -12   2       21.09       23.19      3.06 o 
   2 -12   2        9.99        7.42      2.67 o 
   3 -12   2        2.87        0.95      1.34 o 
   4 -12   2        6.86        9.71      3.36 o 
  -5 -11   2        0.04        0.08      1.03 o 
  -4 -11   2        6.88        3.64      1.65 o 
  -3 -11   2        4.42        2.47      0.97 o 
  -2 -11   2        0.07       -0.13      0.48 o 
  -1 -11   2      206.29      226.57      8.59 o 
   0 -11   2       11.35       10.16      1.79 o 
   1 -11   2       75.82       62.29      4.84 o 
   2 -11   2       28.09       26.88      4.35 o 
   3 -11   2        1.94        2.10      1.29 o 
   4 -11   2        3.20        5.18      2.35 o 
  -6 -10   2        6.49        5.66      3.89 o 
  -5 -10   2        0.03        1.02      3.19 o 
  -4 -10   2        1.51        1.64      1.24 o 
  -3 -10   2        2.24        0.75      0.56 o 
  -2 -10   2        7.77        8.25      1.28 o 
  -1 -10   2        0.97        1.72      0.56 o 
   0 -10   2      127.51      139.47      6.48 o 
   1 -10   2       15.29       18.87      2.48 o 
   2 -10   2      162.60      158.98     10.47 o 
   3 -10   2       78.19       72.76      7.46 o 
   4 -10   2       14.01        7.81      2.87 o 
   5 -10   2       16.56       27.20      5.27 o 
  -6  -9   2       27.41       30.68      5.64 o 
  -5  -9   2       38.10       35.55      4.52 o 
  -4  -9   2       12.00       14.44      1.89 o 
  -3  -9   2        8.69       10.70      1.29 o 
  -2  -9   2       13.39       14.50      2.84 o 
  -1  -9   2        1.73        1.10      0.70 o 
   0  -9   2        2.33        2.27      1.76 o 
   1  -9   2        0.04       -0.32      0.75 o 
   2  -9   2       36.93       37.34      4.81 o 
   3  -9   2        8.13        7.29      2.35 o 
   4  -9   2       59.11       65.34      7.43 o 
   5  -9   2       29.51       38.46      6.12 o 
  -6  -8   2        0.10        0.74      1.18 o 
  -5  -8   2       32.72       32.65      4.25 o 
  -4  -8   2       10.54       10.15      1.46 o 
  -3  -8   2        6.36        4.89      0.85 o 
  -2  -8   2      317.71      309.14      7.26 o 
  -1  -8   2      480.93      529.15     11.75 o 
   0  -8   2      981.89      989.37     14.06 o 
   1  -8   2        1.94        1.30      1.13 o 
   2  -8   2        4.27        3.39      1.57 o 
   3  -8   2        4.01        4.22      1.72 o 
   4  -8   2       33.33       36.21      5.29 o 
   5  -8   2        0.08       -0.65      1.68 o 
   6  -8   2        4.13       11.26      3.90 o 
  -6  -7   2        0.60        1.49      1.76 o 
  -5  -7   2       76.26       85.05      6.68 o 
  -4  -7   2       45.44       45.44      2.52 o 
  -3  -7   2        7.69        7.32      1.39 o 
  -2  -7   2      150.58      152.61      4.71 o 
  -1  -7   2      531.22      559.82      9.42 o 
   0  -7   2      711.05      720.72     16.97 o 
   1  -7   2      325.63      333.66     10.70 o 
   2  -7   2      291.46      314.27     13.26 o 
   3  -7   2       24.20       21.64      3.60 o 
   4  -7   2        2.18        1.04      1.12 o 
   5  -7   2       11.82       11.41      3.35 o 
   6  -7   2       28.11       26.90      5.12 o 
  -7  -6   2        4.78        5.79      2.68 o 
  -6  -6   2        8.75        9.30      2.94 o 
  -5  -6   2       47.38       50.65      4.18 o 
  -4  -6   2       14.73       13.10      1.30 o 
  -3  -6   2      100.52      106.78      3.59 o 
  -2  -6   2      159.34      162.01      5.41 o 
  -1  -6   2      495.86      505.34      8.59 o 
   0  -6   2      889.53      884.87     12.89 o 
   1  -6   2      420.20      427.06     10.36 o 
   2  -6   2      128.67      111.47      7.24 o 
   3  -6   2       22.65       15.88      2.99 o 
   4  -6   2       58.10       43.27      5.39 o 
   5  -6   2        0.02       -0.26      1.05 o 
   6  -6   2       59.00       63.55      7.80 o 
  -7  -5   2       10.54        8.68      3.18 o 
  -6  -5   2        8.58        6.40      2.30 o 
  -5  -5   2      109.10      111.55      4.00 o 
  -4  -5   2      269.92      263.82      5.37 o 
  -3  -5   2      694.27      708.57     12.84 o 
  -2  -5   2      671.73      630.93     11.50 o 
  -1  -5   2       30.17       29.75      1.78 o 
   0  -5   2      531.42      509.73      7.80 o 
   1  -5   2      153.54      158.33      7.41 o 
   2  -5   2       22.89       25.58      3.21 o 
   3  -5   2        0.07       -0.86      1.17 o 
   4  -5   2      256.21      244.89     12.71 o 
   5  -5   2       52.61       52.44      6.23 o 
   6  -5   2        0.02       -1.37      1.60 o 
   7  -5   2        1.45        1.90      1.46 o 
  -7  -4   2        6.40        9.46      3.17 o 
  -6  -4   2        0.94        1.57      1.21 o 
  -5  -4   2       28.01       25.86      2.26 o 
  -4  -4   2       81.57       87.01      3.10 o 
  -3  -4   2      374.34      372.60      9.89 o 
  -2  -4   2      305.40      283.76      9.44 o 
  -1  -4   2     2558.56     2478.49     27.11 o 
   0  -4   2      417.60      361.80      7.62 o 
   1  -4   2        6.95        4.63      1.11 o 
   2  -4   2       15.34       19.84      2.67 o 
   3  -4   2      259.96      272.69     11.77 o 
   4  -4   2       11.89       16.56      3.15 o 
   5  -4   2       17.26       20.40      3.68 o 
   6  -4   2       37.39       33.59      5.29 o 
   7  -4   2        9.13       11.41      2.75 o 
  -7  -3   2        0.01        0.74      0.91 o 
  -6  -3   2      242.33      255.27      8.22 o 
  -5  -3   2      398.77      400.55      8.52 o 
  -4  -3   2      279.70      288.12      4.90 o 
  -3  -3   2      160.13      157.36      4.12 o 
  -2  -3   2        7.88        6.50      0.59 o 
  -1  -3   2      435.19      457.28      4.99 o 
   0  -3   2      732.83      739.85     11.52 o 
   1  -3   2        4.87        6.06      1.18 o 
   2  -3   2     2104.93     2052.06     39.34 o 
   3  -3   2      149.78      213.86      9.80 o 
   4  -3   2      432.76      454.38     16.65 o 
   5  -3   2      279.63      280.65     13.93 o 
   6  -3   2       23.39       22.83      4.14 o 
   7  -3   2        5.23        7.83      3.06 o 
  -7  -2   2        0.02        0.67      0.90 o 
  -6  -2   2        0.10       -0.58      0.58 o 
  -5  -2   2      318.73      296.43      8.28 o 
  -4  -2   2      800.05      797.71      9.94 o 
  -3  -2   2     1554.78     1569.93     18.92 o 
  -2  -2   2      266.38      276.22      4.85 o 
  -1  -2   2     1632.40     1601.55     11.37 o 
   0  -2   2     1587.64     1585.27     28.55 o 
   1  -2   2      972.23      985.18     19.91 o 
   2  -2   2       18.98       21.87      1.33 o 
   3  -2   2      149.87      127.92      7.01 o 
   4  -2   2        9.45       11.29      1.41 o 
   5  -2   2      289.92      297.68     13.35 o 
   6  -2   2       28.47       26.31      3.42 o 
   7  -2   2       37.64       35.93      4.49 o 
  -7  -1   2       21.26       14.55      3.51 o 
  -6  -1   2       51.23       46.15      3.51 o 
  -5  -1   2       11.37       13.08      1.70 o 
  -4  -1   2      281.61      282.06      9.15 o 
  -3  -1   2     1209.91     1273.08     29.48 o 
  -2  -1   2      171.91      164.47      7.57 o 
  -1  -1   2      762.39      719.69     13.24 o 
   1  -1   2     4153.06     3805.22     61.26 o 
   2  -1   2       38.03       33.14      1.72 o 
   3  -1   2        3.63        3.48      0.66 o 
   4  -1   2       60.43       55.48      3.20 o 
   5  -1   2        3.39        1.32      1.16 o 
   6  -1   2       18.16       19.10      2.84 o 
   7  -1   2       21.62       14.57      2.85 o 
  -7   0   2        0.71        0.36      0.94 o 
  -6   0   2      117.42      116.93      5.62 o 
  -5   0   2       27.73       30.07      2.60 o 
  -4   0   2      161.61      174.75      9.75 o 
  -3   0   2      152.91      166.54      6.78 o 
  -2   0   2      545.85      537.69     15.47 o 
  -1   0   2      129.20      113.13      5.38 o 
   0   0   2      219.62      232.64      5.96 o 
   1   0   2    17030.53    14063.27    151.44 o 
   2   0   2       16.72       12.54      0.82 o 
   3   0   2       66.23       59.73      2.55 o 
   4   0   2      101.77      122.66      4.35 o 
   5   0   2        0.43       -0.25      0.45 o 
   6   0   2      102.40       96.40      4.84 o 
   7   0   2       31.74       33.71      7.16 o 
   8   0   2        2.46        2.11      2.24 o 
  -7   1   2        2.51        0.70      1.25 o 
  -6   1   2        0.02       -0.84      0.84 o 
  -5   1   2      473.82      437.27     24.89 o 
  -4   1   2      146.53      143.43      9.13 o 
  -3   1   2       30.49       22.32      3.16 o 
  -2   1   2      159.43      159.45      4.29 o 
  -1   1   2       50.14       49.27      1.39 o 
   0   1   2      307.29      296.71      7.94 o 
   1   1   2        0.59        1.87      0.28 o 
   2   1   2     1101.24     1079.73     16.02 o 
   3   1   2      340.90      317.12      6.34 o 
   4   1   2        0.02        0.36      0.45 o 
   5   1   2      251.20      264.27      7.35 o 
   6   1   2        1.85        2.90      1.63 o 
   7   1   2        1.51        2.27      2.27 o 
   8   1   2       20.08       21.22      5.97 o 
  -7   2   2        1.93        1.40      1.16 o 
  -6   2   2       47.17       41.32      5.78 o 
  -5   2   2      140.43      130.87      6.41 o 
  -4   2   2     1029.79     1060.22     29.31 o 
  -3   2   2      323.62      376.13     14.50 o 
  -2   2   2     3213.86     3231.79     49.58 o 
  -1   2   2     1167.16     1200.64     13.24 o 
   0   2   2      601.76      585.09      9.08 o 
   1   2   2      296.26      297.13      5.28 o 
   2   2   2       42.34       38.21      1.43 o 
   3   2   2      315.00      333.74      4.99 o 
   4   2   2        0.71        0.78      0.46 o 
   5   2   2      115.61      129.73      4.92 o 
   6   2   2       11.09       10.54      1.57 o 
   7   2   2       33.39       33.88      4.79 o 
   8   2   2        5.11        3.69      2.31 o 
  -7   3   2        0.42       -2.09      2.09 o 
  -6   3   2        0.01       -1.26      1.41 o 
  -5   3   2        1.80        2.22      0.82 o 
  -4   3   2       45.64       50.91      5.72 o 
  -3   3   2      118.46      113.47      7.72 o 
  -2   3   2        0.33        0.14      0.72 o 
  -1   3   2     2712.32     2648.76     33.06 o 
   0   3   2     4607.19     4436.45     67.01 o 
   2   3   2      355.29      333.08      6.79 o 
   3   3   2       38.64       40.85      1.37 o 
   4   3   2        0.54        0.37      0.30 o 
   5   3   2        0.43       -0.04      0.60 o 
   6   3   2       40.67       33.15      3.82 o 
   7   3   2        4.29        1.45      1.90 o 
   8   3   2       10.60       18.45      5.50 o 
  -7   4   2        2.07        4.36      2.12 o 
  -6   4   2        9.47       10.21      3.25 o 
  -5   4   2       37.34       47.32      6.21 o 
  -4   4   2      207.54      196.62     11.86 o 
  -3   4   2      471.11      483.79     17.67 o 
  -2   4   2        1.59        1.55      0.54 o 
  -1   4   2      471.19      455.36      9.35 o 
   0   4   2      637.21      606.07     13.68 o 
   1   4   2     2173.25     2135.68     21.25 o 
   2   4   2        0.86        0.27      0.42 o 
   3   4   2      116.10      118.64      3.13 o 
   4   4   2       29.29       34.08      1.37 o 
   5   4   2        3.29        2.63      0.62 o 
   6   4   2        0.56        0.48      0.88 o 
   7   4   2        0.48       -0.03      1.45 o 
   8   4   2        0.59        1.06      1.65 o 
  -6   5   2       14.27       13.83      3.69 o 
  -5   5   2       15.13       20.59      4.32 o 
  -4   5   2       11.48       15.86      3.60 o 
  -3   5   2      307.62      332.11     14.71 o 
  -2   5   2        1.39        0.73      0.71 o 
  -1   5   2       56.24       58.28      3.17 o 
   0   5   2        6.73        7.52      1.02 o 
   1   5   2       66.98       61.80      2.03 o 
   2   5   2      492.09      489.12     15.23 o 
   3   5   2     1092.68     1101.34     17.94 o 
   4   5   2       42.02       41.37      1.60 o 
   5   5   2      135.76      132.83      5.77 o 
   6   5   2       55.27       64.57      5.45 o 
   7   5   2       27.34       28.68      6.03 o 
   8   5   2        0.81        0.35      2.17 o 
  -6   6   2        2.03        4.47      2.22 o 
  -5   6   2        7.37        9.47      2.95 o 
  -4   6   2      394.38      411.81     18.63 o 
  -3   6   2      295.02      292.92     14.26 o 
  -2   6   2       36.93       34.47      2.86 o 
  -1   6   2       54.46       36.60      5.45 o 
   0   6   2       29.10       30.35      2.18 o 
   1   6   2     4768.49     4639.88     54.61 o 
   2   6   2     1405.49     1383.74     31.17 o 
   3   6   2      243.89      261.22      8.80 o 
   4   6   2       39.99       39.18      3.00 o 
   5   6   2        3.50        3.77      0.86 o 
   6   6   2        0.51       -0.21      0.90 o 
   7   6   2        3.50        3.88      2.39 o 
  -6   7   2        0.47        1.08      1.36 o 
  -5   7   2       62.15       75.78      8.62 o 
  -4   7   2       25.57       26.94      4.81 o 
  -3   7   2        0.13       -0.85      1.23 o 
  -2   7   2        0.17       -0.55      0.72 o 
  -1   7   2       32.41       30.24      3.43 o 
   0   7   2       22.01       18.71      1.83 o 
   1   7   2     2128.99     2155.38     28.93 o 
   2   7   2     1020.18     1043.95     20.34 o 
   3   7   2       55.18       53.99      5.92 o 
   4   7   2       13.72       14.08      2.26 o 
   5   7   2       73.56       66.02      4.80 o 
   6   7   2       64.77       61.18      5.18 o 
   7   7   2        8.33       13.32      4.11 o 
  -5   8   2       88.08      108.67     10.54 o 
  -4   8   2       90.36       80.92      8.44 o 
  -3   8   2      359.49      347.86     16.70 o 
  -2   8   2        1.47        1.13      0.61 o 
  -1   8   2       43.14       39.85      3.17 o 
   0   8   2        1.86        1.90      0.72 o 
   1   8   2      127.18      141.40      5.05 o 
   2   8   2      163.61      159.66      4.66 o 
   3   8   2       97.69      102.41      7.45 o 
   4   8   2       12.14        8.54      1.87 o 
   5   8   2       18.41       17.69      2.81 o 
   6   8   2       81.09       89.95      5.85 o 
   7   8   2       29.90       27.76      5.66 o 
  -5   9   2        0.01        4.97      2.84 o 
  -4   9   2        1.01       -1.53      1.99 o 
  -3   9   2       48.45       46.20      6.04 o 
  -2   9   2       33.76       32.29      3.29 o 
  -1   9   2      100.83      106.60      5.56 o 
   0   9   2        2.58        3.04      0.96 o 
   1   9   2      450.44      465.51     10.69 o 
   2   9   2      162.02      166.73      5.76 o 
   3   9   2        0.05       -0.09      0.78 o 
   4   9   2        0.14       -0.36      1.35 o 
   5   9   2       12.43       12.18      2.36 o 
   6   9   2        7.97        6.03      3.07 o 
  -4  10   2       10.72        7.02      2.74 o 
  -3  10   2       12.20       14.38      3.40 o 
  -2  10   2        8.79        5.70      1.50 o 
  -1  10   2        4.91        5.73      1.89 o 
   0  10   2       81.66       79.08      4.60 o 
   1  10   2      487.22      517.43     13.28 o 
   2  10   2       72.82       70.98      3.59 o 
   3  10   2       86.94       88.80      7.47 o 
   4  10   2       34.22       34.10      4.28 o 
   5  10   2        7.12        8.58      1.99 o 
   6  10   2        4.28        5.33      1.80 o 
  -4  11   2        2.32       -0.14      1.53 o 
  -3  11   2       41.97       55.22      7.08 o 
  -2  11   2        0.76        0.04      1.01 o 
  -1  11   2        0.20        0.04      1.41 o 
   0  11   2      118.70      114.69      8.63 o 
   1  11   2        0.53        1.76      2.01 o 
   2  11   2       96.64      100.52      8.26 o 
   3  11   2       11.38       11.75      2.95 o 
   4  11   2        4.04        3.47      2.07 o 
   5  11   2        1.64        2.37      1.29 o 
   6  11   2       25.27       30.03      5.77 o 
  -4  12   2        0.04       -1.25      1.32 o 
  -3  12   2       12.10       10.20      3.21 o 
  -2  12   2       13.19       12.91      2.41 o 
  -1  12   2        1.66       -0.78      0.98 o 
   0  12   2       85.33       92.90      5.61 o 
   1  12   2        0.32       -0.18      0.57 o 
   2  12   2        0.67        1.03      1.39 o 
   3  12   2       31.59       37.09      5.30 o 
   4  12   2        0.02        2.18      1.12 o 
   5  12   2       21.67       20.04      3.29 o 
   6  12   2        0.04       -0.14      1.10 o 
  -3  13   2        0.34        0.67      1.64 o 
  -2  13   2       16.69       15.64      2.70 o 
  -1  13   2       11.90       17.05      2.65 o 
   0  13   2      107.21       96.24      5.96 o 
   1  13   2        2.81        4.12      1.76 o 
   2  13   2       38.24       44.12      6.01 o 
   3  13   2        0.84        0.19      1.36 o 
   4  13   2       11.08        8.39      2.34 o 
   5  13   2        0.96       -0.06      2.68 o 
   6  13   2        9.17        4.75      2.25 o 
  -3  14   2       13.62       15.09      4.01 o 
  -2  14   2        1.41        1.26      2.38 o 
  -1  14   2        2.42        0.89      1.67 o 
   0  14   2        7.71        4.66      2.42 o 
   1  14   2        1.37       -1.18      1.18 o 
   2  14   2        0.12        2.27      1.65 o 
   3  14   2        1.89        0.67      1.44 o 
   4  14   2        1.74        1.16      1.75 o 
   5  14   2        0.20       -1.60      1.94 o 
  -2  15   2       14.19       19.41      4.34 o 
  -1  15   2        9.82       13.65      2.63 o 
   0  15   2        0.93        1.99      1.66 o 
   1  15   2        0.04        1.17      1.68 o 
   2  15   2        2.63        0.59      1.29 o 
   3  15   2        1.11        1.71      1.64 o 
   4  15   2        0.45        0.14      2.62 o 
  -3 -16   3        1.49        0.38      1.01 o 
  -2 -16   3        0.17        1.76      1.87 o 
  -1 -16   3        1.03       -0.70      1.21 o 
   1 -16   3        0.58        2.44      2.03 o 
  -3 -15   3        6.54        4.40      1.69 o 
  -2 -15   3        5.69        3.49      2.02 o 
  -1 -15   3       19.07       19.28      4.54 o 
   0 -15   3        4.34        9.33      3.28 o 
   1 -15   3       47.11       52.06      7.06 o 
   2 -15   3        0.75       -0.32      1.64 o 
  -4 -14   3        0.00        1.02      1.43 o 
  -3 -14   3        0.03        0.70      1.36 o 
  -2 -14   3        3.51        1.45      1.02 o 
  -1 -14   3       20.80       21.76      4.95 o 
   0 -14   3        7.26        7.79      3.45 o 
   1 -14   3       58.07       54.54      7.01 o 
   2 -14   3       18.02       19.78      4.52 o 
   3 -14   3        0.60        1.77      1.74 o 
  -4 -13   3       16.91       15.33      2.43 o 
  -3 -13   3        0.03       -0.77      0.78 o 
  -2 -13   3        0.84        0.98      1.08 o 
  -1 -13   3       12.00        9.32      1.94 o 
   0 -13   3       45.67       42.85      4.32 o 
   1 -13   3       41.62       43.28      5.94 o 
   2 -13   3       84.90       86.93      8.74 o 
   3 -13   3       25.13       18.07      4.19 o 
  -5 -12   3        0.28       -1.61      1.61 o 
  -4 -12   3        2.06        1.28      1.10 o 
  -3 -12   3        9.69        9.26      1.75 o 
  -2 -12   3       16.36       16.08      1.97 o 
  -1 -12   3        1.21        0.60      1.11 o 
   0 -12   3      499.12      499.68     14.75 o 
   1 -12   3       97.79      106.55      8.89 o 
   2 -12   3        1.79        1.84      1.55 o 
   3 -12   3        3.20        4.35      2.45 o 
   4 -12   3        1.80        0.36      1.77 o 
  -5 -11   3        6.12        2.72      1.32 o 
  -4 -11   3        4.66        5.25      1.36 o 
  -3 -11   3        0.29       -0.14      0.62 o 
  -2 -11   3       79.40       79.29      4.19 o 
  -1 -11   3        9.25        9.15      1.32 o 
   0 -11   3       80.29       87.55      5.59 o 
   1 -11   3      486.66      495.59     19.46 o 
   2 -11   3        6.10        7.09      2.56 o 
   3 -11   3       18.05       13.84      3.30 o 
   4 -11   3        0.09       -1.47      1.47 o 
  -6 -10   3        0.43        2.11      1.68 o 
  -5 -10   3       25.99       29.64      4.32 o 
  -4 -10   3       21.58       22.65      2.45 o 
  -3 -10   3       17.92       21.71      1.96 o 
  -2 -10   3        1.05        1.61      0.61 o 
  -1 -10   3        1.71        1.75      1.00 o 
   0 -10   3      221.27      219.23      8.48 o 
   1 -10   3      130.54      132.65      9.09 o 
   2 -10   3      103.65      104.86      8.56 o 
   3 -10   3        2.18       -0.35      1.75 o 
   4 -10   3        0.14        1.96      2.09 o 
   5 -10   3        6.07        0.86      1.35 o 
  -6  -9   3        1.92        2.68      2.33 o 
  -5  -9   3       54.65       51.76      5.54 o 
  -4  -9   3       14.64       14.32      1.86 o 
  -3  -9   3      288.41      303.43      8.08 o 
  -2  -9   3       96.55       97.85      4.41 o 
  -1  -9   3       10.42        9.75      1.57 o 
   0  -9   3       45.47       53.68      2.87 o 
   1  -9   3       14.20       13.30      2.75 o 
   2  -9   3       44.36       49.95      5.67 o 
   3  -9   3       65.26       65.17      6.85 o 
   4  -9   3        7.16        4.81      2.08 o 
   5  -9   3       31.38       39.12      6.19 o 
  -6  -8   3        2.71        0.75      1.29 o 
  -5  -8   3        5.62        9.11      4.81 o 
  -4  -8   3      211.20      210.49      7.00 o 
  -3  -8   3      406.33      425.75      8.48 o 
  -2  -8   3      247.60      257.16      6.18 o 
  -1  -8   3       55.07       43.50      3.39 o 
   0  -8   3      531.34      551.06      9.79 o 
   1  -8   3      340.94      343.43     13.85 o 
   2  -8   3        2.80        1.71      0.90 o 
   3  -8   3        5.88        3.53      1.09 o 
   4  -8   3       21.24       20.65      3.99 o 
   5  -8   3       12.23       15.08      3.82 o 
   6  -8   3        5.67        5.02      2.90 o 
  -6  -7   3       43.32       48.81      7.00 o 
  -5  -7   3      165.54      173.76      9.81 o 
  -4  -7   3      156.12      158.13      4.89 o 
  -3  -7   3        2.82        4.60      0.92 o 
  -2  -7   3       37.37       40.26      2.45 o 
  -1  -7   3      181.92      185.27      6.57 o 
   0  -7   3        3.50        1.54      0.97 o 
   1  -7   3       70.88       90.86      4.11 o 
   2  -7   3      182.69      183.87     10.03 o 
   3  -7   3        5.07        5.62      1.75 o 
   4  -7   3       37.49       27.44      4.35 o 
   5  -7   3       67.91       54.88      6.77 o 
   6  -7   3        1.91        2.64      1.44 o 
  -7  -6   3        0.02       -1.84      1.84 o 
  -6  -6   3       27.22       33.11      5.69 o 
  -5  -6   3        1.11        0.21      1.61 o 
  -4  -6   3        3.18        3.25      0.71 o 
  -3  -6   3     1201.59     1186.59     15.09 o 
  -2  -6   3       45.34       45.81      2.47 o 
  -1  -6   3       33.20       34.08      2.05 o 
   0  -6   3       18.77       18.46      1.41 o 
   1  -6   3      240.86      241.20      5.42 o 
   2  -6   3      451.10      505.59     16.80 o 
   3  -6   3      107.55      116.16      8.15 o 
   4  -6   3      228.95      230.07     12.63 o 
   5  -6   3      417.08      380.88     18.03 o 
   6  -6   3       10.86       14.65      3.81 o 
   7  -6   3       12.27        9.45      2.91 o 
  -7  -5   3        0.07        0.55      1.29 o 
  -6  -5   3        2.17        2.72      1.44 o 
  -5  -5   3        0.02        0.00      0.75 o 
  -4  -5   3       90.79       97.99      3.10 o 
  -3  -5   3      976.19     1006.51     16.50 o 
  -2  -5   3     1232.99     1282.03     21.39 o 
  -1  -5   3       58.37       76.69      6.00 o 
   0  -5   3      434.60      431.01      9.54 o 
   1  -5   3       53.28       57.93      2.29 o 
   2  -5   3      778.95      828.86     22.17 o 
   3  -5   3        8.96        7.87      1.89 o 
   4  -5   3      103.20       93.20      7.60 o 
   5  -5   3      117.92      117.21      9.34 o 
   6  -5   3       11.92        5.06      2.04 o 
   7  -5   3       12.74       12.26      3.54 o 
  -7  -4   3       35.40       37.43      6.08 o 
  -6  -4   3       18.96       11.66      3.21 o 
  -5  -4   3       26.08       16.58      1.66 o 
  -4  -4   3      201.32      210.00      4.78 o 
  -3  -4   3        9.93       10.70      0.99 o 
  -2  -4   3       51.83       57.12      1.85 o 
  -1  -4   3      335.81      334.11      7.53 o 
   0  -4   3      393.43      397.69     12.12 o 
   1  -4   3      402.91      353.04     11.48 o 
   2  -4   3      916.29      988.61     23.97 o 
   3  -4   3      864.45      911.69     24.29 o 
   4  -4   3      221.56      221.13     11.44 o 
   5  -4   3       56.19       50.08      5.81 o 
   6  -4   3       30.21       31.90      5.05 o 
   7  -4   3        8.20       12.27      2.80 o 
  -7  -3   3       22.25       15.72      4.01 o 
  -6  -3   3       22.26       22.29      2.89 o 
  -5  -3   3        0.08        0.03      0.49 o 
  -4  -3   3       62.79       65.09      2.44 o 
  -3  -3   3      146.90      157.36      5.51 o 
  -2  -3   3       25.21       26.55      1.91 o 
  -1  -3   3      262.25      268.85      3.83 o 
   0  -3   3     1133.19     1142.31     24.67 o 
   1  -3   3      609.12      579.32     14.98 o 
   2  -3   3     1207.71     1258.81     23.82 o 
   3  -3   3     1579.09     1595.03     34.45 o 
   4  -3   3        7.52        4.58      1.37 o 
   5  -3   3       63.67       73.49      6.76 o 
   6  -3   3      106.65      105.79      8.89 o 
   7  -3   3       15.90       14.07      2.89 o 
  -7  -2   3        0.00        1.10      1.07 o 
  -6  -2   3        1.19        1.68      2.94 o 
  -5  -2   3       41.89       37.25      4.00 o 
  -4  -2   3        4.26        4.52      0.72 o 
  -3  -2   3      446.44      407.47      6.67 o 
  -2  -2   3     2570.20     2631.45     22.56 o 
  -1  -2   3       85.14       82.48      2.49 o 
   0  -2   3     2032.00     1956.55     36.55 o 
   1  -2   3        6.94        5.40      1.13 o 
   2  -2   3      829.90      842.74     12.48 o 
   3  -2   3      569.60      571.41     34.51 o 
   4  -2   3       23.68       23.74      3.25 o 
   5  -2   3     1227.87     1193.91     31.16 o 
   6  -2   3       55.97       35.45      4.04 o 
   7  -2   3       24.43       33.87      4.31 o 
  -7  -1   3       26.12       27.61      4.89 o 
  -6  -1   3        3.39        1.91      0.89 o 
  -5  -1   3       90.87       90.53      4.60 o 
  -4  -1   3      100.51       99.01      4.38 o 
  -3  -1   3      407.95      411.13      8.45 o 
  -2  -1   3     2094.91     2178.96     43.46 o 
  -1  -1   3     5524.33     5292.34     88.54 o 
   0  -1   3      985.14      978.42     15.77 o 
   1  -1   3     4652.50     4426.38     72.12 o 
   2  -1   3     1957.15     1936.77     35.74 o 
   3  -1   3      941.88      960.53     22.24 o 
   4  -1   3      119.63      120.08      7.14 o 
   5  -1   3       37.90       33.97      3.46 o 
   6  -1   3        8.19       12.47      2.37 o 
   7  -1   3        4.66        4.47      1.77 o 
  -7   0   3       24.20       21.83      4.40 o 
  -6   0   3        0.79        0.74      1.18 o 
  -5   0   3        2.54        0.48      1.68 o 
  -4   0   3       72.24       78.65      6.81 o 
  -3   0   3      654.29      644.35     22.38 o 
  -2   0   3      168.37      165.21      8.45 o 
  -1   0   3      716.63      689.60     17.62 o 
   0   0   3      683.68      679.77      6.99 o 
   1   0   3      136.66      160.13      4.40 o 
   2   0   3      254.00      273.88      5.66 o 
   3   0   3      552.20      573.63     12.01 o 
   4   0   3      224.74      234.94      7.98 o 
   5   0   3       46.68       46.28      3.83 o 
   6   0   3        6.52       11.04      2.20 o 
   7   0   3       17.72       18.27      5.36 o 
   8   0   3       16.22       21.09      6.26 o 
  -7   1   3        1.82       -1.45      1.93 o 
  -6   1   3        3.34        4.32      1.10 o 
  -5   1   3       38.65       40.64      5.36 o 
  -4   1   3      372.14      369.76     15.83 o 
  -3   1   3      252.17      221.22      5.07 o 
  -2   1   3      164.85      157.22      5.95 o 
  -1   1   3     1419.40     1408.71     16.62 o 
   0   1   3     3215.61     2990.63     36.60 o 
   1   1   3      822.01      811.49      9.96 o 
   2   1   3       22.86       24.21      1.11 o 
   3   1   3     3571.11     3755.80     47.41 o 
   4   1   3        7.88        8.94      1.44 o 
   5   1   3      250.55      254.16      8.95 o 
   6   1   3      169.56      167.92     12.02 o 
   7   1   3       30.93       38.17      7.64 o 
   8   1   3        3.41        3.45      3.11 o 
  -7   2   3       29.49       40.61      6.38 o 
  -6   2   3       33.66       34.03      5.46 o 
  -5   2   3       13.71       16.13      3.54 o 
  -4   2   3      377.85      376.49     16.54 o 
  -3   2   3     1455.45     1449.63     35.07 o 
  -2   2   3       37.86       43.59      6.10 o 
  -1   2   3      474.36      425.76      6.27 o 
   0   2   3     1602.19     1509.72     16.47 o 
   1   2   3      701.92      725.12      9.05 o 
   2   2   3      336.76      352.10      5.34 o 
   3   2   3      405.19      426.20      6.40 o 
   4   2   3       10.91        9.94      1.40 o 
   5   2   3       42.23       37.97      3.46 o 
   6   2   3       47.74       48.57      7.68 o 
   7   2   3        3.06        0.74      1.28 o 
   8   2   3       11.30        7.77      3.50 o 
  -7   3   3       43.97       48.20      7.18 o 
  -6   3   3       12.89       11.78      3.29 o 
  -5   3   3       30.55       38.33      5.56 o 
  -4   3   3        3.27        5.46      2.45 o 
  -3   3   3       45.16       59.06      5.79 o 
  -2   3   3        5.42        4.37      0.86 o 
  -1   3   3      114.95      110.95      3.90 o 
   0   3   3      588.15      577.68     10.44 o 
   1   3   3     1214.23     1103.35     13.10 o 
   2   3   3      704.98      749.11      9.57 o 
   3   3   3     2224.39     2249.40     24.49 o 
   4   3   3        9.22       11.70      1.05 o 
   5   3   3        0.93        1.07      1.69 o 
   6   3   3        0.72       10.51      3.67 o 
   7   3   3        3.77        4.49      2.73 o 
   8   3   3        4.97       10.48      4.49 o 
  -6   4   3        1.80        3.23      1.84 o 
  -5   4   3      122.76      133.11     10.69 o 
  -4   4   3     1375.57     1409.96     38.04 o 
  -3   4   3      389.89      395.68     16.52 o 
  -2   4   3      284.23      294.44      8.12 o 
  -1   4   3      400.55      392.41      8.68 o 
   0   4   3       47.74       52.96      3.71 o 
   1   4   3      657.68      680.36     11.52 o 
   2   4   3      209.40      204.91      6.75 o 
   3   4   3     1344.72     1319.72     23.12 o 
   4   4   3       25.44       22.85      1.64 o 
   5   4   3      185.74      198.45     13.83 o 
   6   4   3        2.68        2.01      1.24 o 
   7   4   3        7.80        8.38      2.34 o 
   8   4   3        1.04        4.46      2.69 o 
  -6   5   3        1.86       -1.13      2.30 o 
  -5   5   3        2.69        7.73      2.91 o 
  -4   5   3      699.95      709.47     25.43 o 
  -3   5   3       86.35       91.73      7.73 o 
  -2   5   3       97.23      102.27      7.64 o 
  -1   5   3      806.12      777.58     14.98 o 
   0   5   3        7.57        7.97      1.64 o 
   1   5   3      582.12      600.46      8.57 o 
   2   5   3      343.22      326.01     16.77 o 
   3   5   3       76.36       73.99      3.79 o 
   4   5   3        0.75        0.50      0.78 o 
   5   5   3        1.30        0.71      0.78 o 
   6   5   3       10.20       12.24      2.48 o 
   7   5   3       34.33       32.05      4.31 o 
   8   5   3        8.05        7.80      3.56 o 
  -6   6   3       17.52       22.01      4.91 o 
  -5   6   3        0.02        1.99      1.86 o 
  -4   6   3       73.46       76.05      8.01 o 
  -3   6   3       13.31       13.10      3.08 o 
  -2   6   3       18.82       19.85      2.25 o 
  -1   6   3      102.94       98.09      4.50 o 
   0   6   3       16.36       18.01      1.73 o 
   1   6   3        0.55        0.51      0.42 o 
   2   6   3      126.10      120.14      2.56 o 
   3   6   3      316.29      331.01     11.00 o 
   4   6   3       32.73       33.92      2.84 o 
   5   6   3       38.95       40.09      3.42 o 
   6   6   3       12.08       10.46      2.39 o 
   7   6   3        3.71        2.77      2.07 o 
   8   6   3        5.13        3.90      2.55 o 
  -5   7   3       31.75       32.48      5.68 o 
  -4   7   3       99.98       99.57      9.29 o 
  -3   7   3      182.40      166.46     11.18 o 
  -2   7   3       30.45       26.46      2.69 o 
  -1   7   3        0.89        0.39      0.58 o 
   0   7   3        0.03        0.38      0.59 o 
   1   7   3        2.90        2.73      1.56 o 
   2   7   3        0.16       -0.08      0.30 o 
   3   7   3        0.09        0.08      0.63 o 
   4   7   3        2.39        2.56      1.23 o 
   5   7   3       34.05       29.31      2.94 o 
   6   7   3       26.22       26.99      3.52 o 
   7   7   3        0.76        0.54      1.75 o 
  -5   8   3       18.87       16.87      4.20 o 
  -4   8   3       98.88       99.15      9.59 o 
  -3   8   3       56.90       64.61      7.03 o 
  -2   8   3        0.11        0.49      0.60 o 
  -1   8   3        0.03        0.47      0.58 o 
   0   8   3        6.81        7.18      1.28 o 
   1   8   3        4.88        5.42      1.11 o 
   2   8   3        0.52        0.43      0.43 o 
   3   8   3      119.85      127.52      8.66 o 
   4   8   3        1.02        0.47      0.88 o 
   5   8   3       47.04       43.85      4.47 o 
   6   8   3        6.95        5.71      1.55 o 
   7   8   3       32.99       25.83      5.55 o 
  -5   9   3        0.27        0.37      1.52 o 
  -4   9   3       12.97       13.89      3.66 o 
  -3   9   3      349.56      364.89     18.01 o 
  -2   9   3       13.63       14.55      2.22 o 
  -1   9   3      507.10      506.91     24.03 o 
   0   9   3      838.28      836.35     16.64 o 
   1   9   3      179.35      172.19      6.15 o 
   2   9   3       25.57       24.49      1.92 o 
   3   9   3       10.96       11.50      2.70 o 
   4   9   3       18.29       17.04      3.55 o 
   5   9   3       13.68       12.22      2.35 o 
   6   9   3       15.87       19.70      3.32 o 
  -4  10   3       13.59       14.35      4.02 o 
  -3  10   3      129.45      138.12     11.12 o 
  -2  10   3       44.82       44.82      4.11 o 
  -1  10   3       44.32       43.18      3.72 o 
   0  10   3      189.69      202.33     16.13 o 
   1  10   3      195.27      189.94      6.83 o 
   2  10   3      131.48      134.58      9.31 o 
   3  10   3       61.59       59.44      6.29 o 
   4  10   3       17.03       19.94      5.64 o 
   5  10   3        1.67        0.86      1.32 o 
   6  10   3        0.31        0.28      2.75 o 
  -4  11   3        0.29        2.30      1.64 o 
  -3  11   3        6.79        6.78      2.73 o 
  -2  11   3      146.71      148.38     13.44 o 
  -1  11   3       28.85       29.91      3.24 o 
   0  11   3      113.55      108.32     11.00 o 
   1  11   3       78.60       89.95      8.24 o 
   2  11   3       21.67       16.49      3.49 o 
   3  11   3        3.61        3.64      1.96 o 
   4  11   3        0.68        0.22      0.70 o 
   5  11   3        0.01        0.96      1.08 o 
   6  11   3        1.24        2.85      2.98 o 
  -3  12   3       62.02       54.32      7.27 o 
  -2  12   3        2.58        5.41      2.32 o 
  -1  12   3        0.05        0.38      0.62 o 
   0  12   3       15.56       21.56      2.72 o 
   1  12   3        1.73        1.31      1.35 o 
   2  12   3        0.49        4.71      2.34 o 
   3  12   3        0.29        3.38      2.00 o 
   4  12   3        5.82        4.01      1.47 o 
   5  12   3        2.58        0.48      1.65 o 
   6  12   3        5.81        5.23      1.75 o 
  -3  13   3       11.36       14.42      4.01 o 
  -2  13   3       78.30       71.02      5.87 o 
  -1  13   3       10.63        9.25      2.06 o 
   0  13   3      107.31      106.68      9.22 o 
   1  13   3       24.32       22.03      4.27 o 
   2  13   3       70.96       74.21      7.90 o 
   3  13   3        7.26        6.65      2.38 o 
   4  13   3       11.46       12.00      2.63 o 
   5  13   3        2.26        3.39      1.86 o 
   6  13   3        1.84        3.08      1.67 o 
  -2  14   3       14.42        5.92      3.58 o 
  -1  14   3        3.07        2.65      1.18 o 
   0  14   3        7.90        7.42      2.97 o 
   1  14   3        0.06        0.36      1.13 o 
   2  14   3       28.43       29.50      5.45 o 
   3  14   3        0.39        6.02      2.74 o 
   4  14   3        4.45        5.67      2.66 o 
   5  14   3        1.76        0.51      1.05 o 
  -2  15   3        0.56       -0.42      1.02 o 
  -1  15   3        5.52        3.60      1.41 o 
   0  15   3        0.33        3.50      2.42 o 
   1  15   3        0.61       -0.71      2.41 o 
   2  15   3        0.00        3.35      2.01 o 
   3  15   3        1.03        1.23      1.63 o 
   4  15   3        2.77        5.36      1.87 o 
  -2 -16   4        0.02       -1.92      1.92 o 
  -1 -16   4        3.20        3.88      2.61 o 
   1 -16   4        1.31        5.69      2.82 o 
  -3 -15   4        1.44        2.34      2.16 o 
  -2 -15   4       12.82       12.19      3.53 o 
  -1 -15   4        2.08        1.06      1.44 o 
   0 -15   4       41.66       40.07      6.36 o 
   1 -15   4       14.00       19.06      4.46 o 
   2 -15   4       41.49       36.75      6.25 o 
  -4 -14   4        6.70        7.06      2.72 o 
  -3 -14   4       10.34       10.99      2.11 o 
  -2 -14   4        2.93        2.49      1.95 o 
  -1 -14   4        0.30       -0.46      0.99 o 
   0 -14   4       16.23       14.75      3.77 o 
   1 -14   4       51.68       54.11      7.16 o 
   2 -14   4       72.06       71.70      8.47 o 
   3 -14   4        0.47       -0.57      1.45 o 
  -4 -13   4        2.37        1.61      1.03 o 
  -3 -13   4        0.02        1.10      1.32 o 
  -2 -13   4        5.56        4.63      1.48 o 
  -1 -13   4        4.53        4.78      1.65 o 
   0 -13   4       50.34       45.06      6.07 o 
   1 -13   4        0.20        2.77      1.61 o 
   2 -13   4       24.15       25.97      4.87 o 
   3 -13   4        9.27        2.29      1.78 o 
  -5 -12   4        0.40        0.56      1.09 o 
  -4 -12   4        0.84        3.40      1.91 o 
  -3 -12   4       19.42       22.10      2.63 o 
  -2 -12   4       40.76       38.47      3.12 o 
  -1 -12   4       96.71      108.51      5.16 o 
   0 -12   4        1.10        0.79      1.24 o 
   1 -12   4       67.29       68.41      7.36 o 
   2 -12   4       66.29       66.43      7.59 o 
   3 -12   4       21.30       19.68      4.30 o 
   4 -12   4        0.40        2.94      2.22 o 
  -5 -11   4        1.08        2.92      1.57 o 
  -4 -11   4        4.42        3.61      1.59 o 
  -3 -11   4        0.37        0.10      0.61 o 
  -2 -11   4        9.76        8.03      1.35 o 
  -1 -11   4        4.01        3.61      0.95 o 
   0 -11   4      180.80      186.27      8.56 o 
   1 -11   4        2.92        5.52      2.21 o 
   2 -11   4      306.99      338.65     16.83 o 
   3 -11   4        0.39       -0.73      1.38 o 
   4 -11   4        0.96       -0.61      1.16 o 
  -5 -10   4      115.36      125.30      9.03 o 
  -4 -10   4       15.96       16.93      5.27 o 
  -3 -10   4       44.13       52.16      3.14 o 
  -2 -10   4        0.73        1.21      0.66 o 
  -1 -10   4        1.26        0.25      0.55 o 
   0 -10   4        6.11        4.41      1.32 o 
   1 -10   4       19.67       16.95      3.29 o 
   2 -10   4      149.47      166.95     11.10 o 
   3 -10   4       27.01       25.81      4.49 o 
   4 -10   4       10.07       11.15      3.33 o 
   5 -10   4       47.80       50.63      7.27 o 
  -6  -9   4        1.24        0.21      1.10 o 
  -5  -9   4       94.01      107.14      8.21 o 
  -4  -9   4       40.38       32.25      4.68 o 
  -3  -9   4      101.09      110.02      4.39 o 
  -2  -9   4        2.65        3.40      0.73 o 
  -1  -9   4        4.73        4.48      0.95 o 
   0  -9   4       26.96       27.90      2.43 o 
   1  -9   4        3.08        2.79      1.73 o 
   2  -9   4       80.45       96.03      7.97 o 
   3  -9   4        0.80       -0.37      1.60 o 
   4  -9   4       15.20       14.49      3.50 o 
   5  -9   4       26.06       26.99      5.12 o 
  -6  -8   4        2.92        2.70      1.61 o 
  -5  -8   4        0.19        0.87      1.95 o 
  -4  -8   4        6.37        4.12      1.10 o 
  -3  -8   4       84.13       93.64      3.86 o 
  -2  -8   4       84.75       86.95      3.60 o 
  -1  -8   4       46.27       38.84      3.77 o 
   0  -8   4      457.59      492.76     12.20 o 
   1  -8   4        3.27        2.85      1.86 o 
   2  -8   4      108.96      108.46      8.16 o 
   3  -8   4        6.13        4.72      1.65 o 
   4  -8   4        7.94        6.56      2.21 o 
   5  -8   4        5.49        5.75      2.47 o 
   6  -8   4       42.34       57.41      7.93 o 
  -6  -7   4        0.18        2.22      2.43 o 
  -5  -7   4       46.17       43.25      6.25 o 
  -4  -7   4        8.65        9.92      1.66 o 
  -3  -7   4       17.41       20.30      1.76 o 
  -2  -7   4       69.69       78.13      3.25 o 
  -1  -7   4       46.53       54.40      3.61 o 
   0  -7   4       19.42       16.53      1.75 o 
   1  -7   4     1095.17     1089.37     16.89 o 
   2  -7   4       93.16       91.73      7.09 o 
   3  -7   4      144.03      142.51      9.59 o 
   4  -7   4       79.48       81.01      7.69 o 
   5  -7   4       32.78       29.24      4.96 o 
   6  -7   4       48.25       55.65      7.37 o 
  -6  -6   4        1.53        4.83      2.26 o 
  -5  -6   4      130.67      120.21     10.22 o 
  -4  -6   4        0.96        1.61      0.79 o 
  -3  -6   4       49.28       43.83      2.36 o 
  -2  -6   4      120.33      116.54      6.54 o 
  -1  -6   4      874.18      888.08     16.45 o 
   0  -6   4        1.34        2.44      1.08 o 
   1  -6   4      127.69      132.51      7.86 o 
   2  -6   4       77.91       69.38      5.83 o 
   3  -6   4       27.50       31.55      4.21 o 
   4  -6   4       86.54       92.19      7.88 o 
   5  -6   4        3.80        1.91      1.73 o 
   6  -6   4        1.17        1.92      1.84 o 
   7  -6   4       62.88       95.97     10.17 o 
  -6  -5   4        0.28        1.80      1.62 o 
  -5  -5   4        1.13        1.85      0.80 o 
  -4  -5   4       29.80       29.97      3.21 o 
  -3  -5   4        1.09        3.70      0.70 o 
  -2  -5   4       13.62       16.30      1.05 o 
  -1  -5   4      431.66      390.22      9.31 o 
   0  -5   4     1537.84     1642.77     34.90 o 
   1  -5   4     2682.28     2675.56     51.17 o 
   2  -5   4      195.06      170.08      8.89 o 
   3  -5   4       76.84       79.21      6.50 o 
   4  -5   4       65.85       72.53      6.75 o 
   5  -5   4      184.52      172.65     11.46 o 
   6  -5   4        0.65        3.23      2.00 o 
   7  -5   4        4.37        3.40      2.07 o 
  -7  -4   4       16.99       16.14      4.10 o 
  -6  -4   4        0.12       -1.98      1.98 o 
  -5  -4   4       11.93       11.76      2.41 o 
  -4  -4   4      156.01      151.09      6.21 o 
  -3  -4   4       17.24       14.90      1.22 o 
  -2  -4   4      109.41      100.20      2.91 o 
  -1  -4   4     2166.53     2148.80     44.11 o 
   0  -4   4     1824.13     1903.89     39.04 o 
   1  -4   4      882.54      868.19     21.56 o 
   2  -4   4       83.91       95.79      6.22 o 
   3  -4   4        1.83        0.21      1.07 o 
   4  -4   4       30.21       30.12      4.12 o 
   5  -4   4        4.38        6.53      2.18 o 
   6  -4   4       10.58       13.00      3.33 o 
   7  -4   4       20.03       24.40      3.98 o 
  -7  -3   4       50.08       46.03      6.62 o 
  -6  -3   4        0.03       -0.07      0.72 o 
  -5  -3   4      164.96      158.47      6.15 o 
  -4  -3   4        0.12        0.41      0.71 o 
  -3  -3   4       68.77       59.51      1.92 o 
  -2  -3   4        0.94        0.91      0.27 o 
  -1  -3   4      120.63      114.37      3.26 o 
   0  -3   4        1.96        2.76      1.00 o 
   1  -3   4     1885.99     1868.35     36.92 o 
   2  -3   4      111.53      117.21      6.61 o 
   3  -3   4      400.77      392.94      8.09 o 
   4  -3   4        0.69       -0.57      1.48 o 
   5  -3   4        3.33        8.44      2.42 o 
   6  -3   4       28.39       29.61      3.85 o 
   7  -3   4       22.91       31.34      4.31 o 
  -7  -2   4       13.11       14.17      3.73 o 
  -6  -2   4        0.00        0.97      0.96 o 
  -5  -2   4       46.18       45.88      4.03 o 
  -4  -2   4      104.14       91.56      6.14 o 
  -3  -2   4      849.00      794.90     13.54 o 
  -2  -2   4     2747.63     2955.87     29.43 o 
  -1  -2   4     2002.97     1945.90     24.97 o 
   0  -2   4     2092.35     2071.09     21.74 o 
   1  -2   4      112.14      125.39      6.30 o 
   2  -2   4       46.55       45.05      3.78 o 
   3  -2   4       60.75       67.25      5.08 o 
   4  -2   4       70.96       68.20      5.65 o 
   5  -2   4       43.46       44.59      5.30 o 
   6  -2   4        4.42        1.11      1.93 o 
   7  -2   4        6.79        6.63      2.36 o 
  -7  -1   4       44.25       39.76      6.00 o 
  -6  -1   4       40.75       35.18      3.74 o 
  -5  -1   4       11.89        9.63      1.87 o 
  -4  -1   4        0.51        0.33      1.32 o 
  -3  -1   4       40.41       39.52      4.77 o 
  -2  -1   4     1333.29     1416.00     33.05 o 
  -1  -1   4      102.20      108.25      7.04 o 
   0  -1   4       23.16       25.38      1.13 o 
   1  -1   4     4530.41     4227.13     50.65 o 
   2  -1   4       57.20       60.14      3.27 o 
   3  -1   4        0.14       -0.84      3.25 o 
   4  -1   4        9.17       14.43      3.42 o 
   5  -1   4        9.06        9.46      1.87 o 
   6  -1   4        9.11       11.59      2.21 o 
   7  -1   4       25.11       23.64      3.54 o 
  -7   0   4       88.61       96.17      9.54 o 
  -6   0   4        2.59        1.58      0.96 o 
  -5   0   4      453.31      450.82     19.26 o 
  -4   0   4      604.42      607.54     15.37 o 
  -3   0   4      117.49      112.92      8.15 o 
  -2   0   4       73.61       70.92      5.84 o 
  -1   0   4      608.64      591.22      9.10 o 
   0   0   4      490.25      490.88      6.88 o 
   1   0   4     1401.46     1319.24     19.18 o 
   2   0   4       14.43       14.04      2.06 o 
   3   0   4     2079.71     2008.38     29.47 o 
   4   0   4        0.28        4.02      2.63 o 
   5   0   4       99.46      104.92      5.88 o 
   6   0   4      111.29      114.74      6.80 o 
   7   0   4       12.94        5.45      2.86 o 
  -7   1   4        5.50        5.09      2.41 o 
  -6   1   4        7.23        5.00      2.34 o 
  -5   1   4       77.60       91.00      8.49 o 
  -4   1   4      593.92      563.66     21.03 o 
  -3   1   4      698.62      663.86     11.25 o 
  -2   1   4     1611.21     1733.69     36.68 o 
  -1   1   4      338.29      340.98      6.53 o 
   0   1   4       77.96       73.41      2.97 o 
   1   1   4      533.67      530.90     12.92 o 
   2   1   4      202.91      206.64      3.24 o 
   3   1   4        0.16        0.25      1.37 o 
   4   1   4        3.72        1.31      0.70 o 
   5   1   4        1.64        1.62      0.85 o 
   6   1   4      162.37      174.48      8.14 o 
   7   1   4        0.48        0.07      2.27 o 
   8   1   4        0.00        2.99      2.15 o 
  -7   2   4        1.92        4.13      2.16 o 
  -6   2   4        0.90       -0.33      1.37 o 
  -5   2   4        0.74        1.27      1.69 o 
  -4   2   4        2.25       -0.03      1.39 o 
  -3   2   4      243.42      234.33      8.68 o 
  -2   2   4     1254.88     1334.29     20.97 o 
  -1   2   4     1251.24     1229.10     14.24 o 
   0   2   4      185.24      193.74      5.35 o 
   1   2   4      651.07      633.24      9.01 o 
   2   2   4     1149.34     1183.83     11.98 o 
   3   2   4      108.07      109.64      3.87 o 
   4   2   4        4.28        2.06      1.48 o 
   5   2   4       49.29       47.84      3.80 o 
   6   2   4       10.45        8.14      2.41 o 
   7   2   4       25.30       24.04      4.10 o 
   8   2   4        2.07        4.72      3.44 o 
  -6   3   4       51.52       48.68      6.93 o 
  -5   3   4       80.30       85.77      8.61 o 
  -4   3   4       40.96       50.21      6.09 o 
  -3   3   4       23.75       19.19      3.50 o 
  -2   3   4      102.56      104.73      4.29 o 
  -1   3   4       17.01       16.18      1.49 o 
   0   3   4      148.72      150.16      4.79 o 
   1   3   4      885.69      835.82     11.10 o 
   2   3   4     1386.32     1455.11     19.43 o 
   3   3   4       97.58      107.61      2.56 o 
   4   3   4       86.44       89.22      2.94 o 
   5   3   4       29.25       28.31      3.29 o 
   6   3   4       16.31        9.83      3.70 o 
   7   3   4       19.38       21.76      5.46 o 
   8   3   4       15.53       27.36      7.63 o 
  -6   4   4        0.84        0.13      1.23 o 
  -5   4   4       14.53       11.94      3.31 o 
  -4   4   4       87.92       84.66      8.21 o 
  -3   4   4      733.49      767.63     25.16 o 
  -2   4   4       53.15       58.01      3.42 o 
  -1   4   4      129.70      136.19      4.89 o 
   0   4   4      113.15      123.45      7.14 o 
   1   4   4      432.54      441.46      7.38 o 
   2   4   4      316.53      320.20      6.22 o 
   3   4   4      318.49      291.03     13.05 o 
   4   4   4      115.91      116.34      3.77 o 
   5   4   4        1.38        0.14      1.63 o 
   6   4   4       48.93       50.78      7.76 o 
   7   4   4        8.75       12.47      4.32 o 
   8   4   4        0.59        2.17      2.22 o 
  -6   5   4        1.25       -0.13      1.07 o 
  -5   5   4        0.04       -1.02      1.50 o 
  -4   5   4       13.15       14.57      3.52 o 
  -3   5   4     1228.36     1232.99     34.46 o 
  -2   5   4     1517.18     1581.88     33.56 o 
  -1   5   4     1171.94     1242.68     20.05 o 
   0   5   4     1213.57     1232.59     19.18 o 
   1   5   4      878.18      936.12     23.31 o 
   2   5   4      252.32      268.41      6.31 o 
   3   5   4        0.24        0.67      0.55 o 
   4   5   4        3.64        3.14      0.87 o 
   5   5   4        0.52       -0.57      0.83 o 
   6   5   4       35.00       30.20      5.99 o 
   7   5   4        0.66        1.99      1.58 o 
   8   5   4        1.88        6.72      3.38 o 
  -5   6   4       28.17       28.20      5.42 o 
  -4   6   4       36.70       35.11      5.49 o 
  -3   6   4       52.17       46.04      5.91 o 
  -2   6   4       26.73       28.60      2.69 o 
  -1   6   4        4.18        6.78      1.25 o 
   0   6   4      125.03      123.09      9.94 o 
   1   6   4     2456.73     2422.03     57.30 o 
   2   6   4     2986.68     2979.36     37.17 o 
   3   6   4      219.51      212.28      8.71 o 
   4   6   4       25.25       25.62      2.48 o 
   5   6   4        6.09        4.10      1.11 o 
   6   6   4        0.65       -0.19      1.17 o 
   7   6   4       21.46       19.08      3.37 o 
  -5   7   4        9.31        6.63      2.82 o 
  -4   7   4        4.04        7.19      2.60 o 
  -3   7   4      191.18      195.87     12.49 o 
  -2   7   4       63.50       63.82      6.56 o 
  -1   7   4      170.27      180.34      9.06 o 
   0   7   4       49.72       49.93      3.23 o 
   1   7   4      471.94      493.21     10.59 o 
   2   7   4      328.10      320.82     11.18 o 
   3   7   4      108.17      126.62      8.79 o 
   4   7   4       22.34       26.93      2.57 o 
   5   7   4       11.68       14.27      3.08 o 
   6   7   4       23.54       25.35      3.54 o 
   7   7   4        0.21        0.21      1.04 o 
  -5   8   4        4.50        7.05      2.48 o 
  -4   8   4        5.76        7.78      2.64 o 
  -3   8   4       57.01       68.61      7.62 o 
  -2   8   4      119.77      114.29      8.97 o 
  -1   8   4      126.10      135.63      6.11 o 
   0   8   4       69.01       65.30      3.89 o 
   1   8   4       53.54       58.26      3.37 o 
   2   8   4      199.95      218.43     13.32 o 
   3   8   4        0.07       -0.61      0.99 o 
   4   8   4      198.72      201.98      9.06 o 
   5   8   4       17.77       20.63      4.85 o 
   6   8   4        4.32        3.22      1.43 o 
   7   8   4       11.64        8.20      2.37 o 
  -4   9   4        0.20       -2.11      2.14 o 
  -3   9   4       87.13       96.73      9.21 o 
  -2   9   4       21.57       20.17      2.70 o 
  -1   9   4       49.58       40.48      3.46 o 
   0   9   4       37.76       36.37      3.07 o 
   1   9   4        0.01        0.97      0.49 o 
   2   9   4     1023.82     1024.74     17.08 o 
   3   9   4       82.42       77.70      7.16 o 
   4   9   4      122.63      123.28      7.21 o 
   5   9   4       11.61       15.00      2.74 o 
   6   9   4        0.14        1.54      1.48 o 
   7   9   4        4.75        5.93      2.49 o 
  -4  10   4       11.56       17.91      4.60 o 
  -3  10   4       10.47       11.63      3.29 o 
  -2  10   4       15.85       23.22      2.99 o 
  -1  10   4       19.56       18.08      2.45 o 
   0  10   4        8.61        3.93      2.05 o 
   1  10   4       40.06       46.12      3.33 o 
   2  10   4      539.19      509.39     19.62 o 
   3  10   4      194.98      204.34     12.13 o 
   4  10   4        6.33        6.11      1.76 o 
   5  10   4       18.53       14.49      2.75 o 
   6  10   4        0.09       -0.38      1.14 o 
   7  10   4        1.12       -0.95      1.41 o 
  -4  11   4       10.80       19.65      4.72 o 
  -3  11   4       33.16       36.55      6.02 o 
  -2  11   4       37.86       43.67      4.30 o 
  -1  11   4        3.70        4.44      1.32 o 
   0  11   4        4.40        4.78      1.34 o 
   1  11   4       88.55       87.10      4.84 o 
   2  11   4       38.54       44.21      5.62 o 
   3  11   4       27.94       25.07      4.42 o 
   4  11   4        9.79        9.84      2.26 o 
   5  11   4        0.06       -1.33      1.33 o 
   6  11   4        6.02        4.99      1.97 o 
  -3  12   4        2.32        1.67      1.44 o 
  -2  12   4       51.98       54.80      4.99 o 
  -1  12   4       85.94       89.30      5.97 o 
   0  12   4        2.88        2.08      1.81 o 
   1  12   4       15.38       16.36      3.55 o 
   2  12   4      118.70      116.55      9.50 o 
   3  12   4       10.47       13.75      3.44 o 
   4  12   4        0.03        0.75      1.01 o 
   5  12   4        0.08        0.95      1.95 o 
   6  12   4        0.18       -0.25      1.18 o 
  -3  13   4        1.99        5.05      2.46 o 
  -2  13   4        9.53       10.67      3.14 o 
  -1  13   4        5.87        3.43      1.55 o 
   0  13   4        3.80        4.61      2.64 o 
   1  13   4        6.25        7.76      2.59 o 
   2  13   4       38.98       38.26      5.80 o 
   3  13   4       44.80       36.82      5.63 o 
   4  13   4        1.83        1.96      1.44 o 
   5  13   4        3.69        3.41      1.56 o 
   6  13   4        0.11       -1.96      1.96 o 
  -2  14   4        8.92        5.72      1.88 o 
  -1  14   4        4.01        5.69      1.69 o 
   0  14   4        7.75        5.17      2.49 o 
   1  14   4        2.47        0.85      1.17 o 
   2  14   4       18.69       17.00      4.18 o 
   3  14   4       69.33       74.66      8.43 o 
   4  14   4        0.31        0.04      0.91 o 
   5  14   4        0.01        0.44      0.97 o 
  -2  15   4        8.31       10.67      3.31 o 
  -1  15   4        0.08       18.04      5.22 o 
   0  15   4        6.46        7.91      2.95 o 
   1  15   4        3.17        2.32      1.58 o 
   2  15   4        0.30        0.06      1.16 o 
   3  15   4        2.76        6.44      2.84 o 
   4  15   4        2.02        4.35      3.21 o 
  -2 -16   5        1.83        2.73      1.94 o 
   0 -16   5        4.55        4.68      2.25 o 
   1 -16   5        5.01        8.76      3.09 o 
  -2 -15   5        0.04        1.36      1.41 o 
  -1 -15   5       21.61       22.13      5.07 o 
   0 -15   5        3.82        2.55      2.05 o 
   1 -15   5       26.11       28.00      5.54 o 
   2 -15   5        4.98        2.51      2.35 o 
  -4 -14   5        0.18        0.18      1.28 o 
  -3 -14   5       29.43       26.62      4.11 o 
  -2 -14   5        4.92        6.47      2.22 o 
  -1 -14   5       10.45       14.75      4.24 o 
   0 -14   5        5.31        0.21      1.19 o 
   1 -14   5        0.90        0.09      1.67 o 
   2 -14   5       19.62       13.12      3.82 o 
  -4 -13   5        7.89       11.23      2.86 o 
  -3 -13   5      187.34      207.26      8.54 o 
  -2 -13   5        7.79        8.21      1.36 o 
  -1 -13   5        7.23        3.44      2.17 o 
   0 -13   5       13.37       13.15      3.39 o 
   1 -13   5        7.52        9.38      3.00 o 
   2 -13   5        0.07        0.21      1.16 o 
   3 -13   5        4.11       12.09      3.63 o 
  -4 -12   5        2.38        3.47      1.30 o 
  -3 -12   5       69.17       66.36      4.61 o 
  -2 -12   5        5.83        6.65      1.34 o 
  -1 -12   5        2.26        4.57      1.22 o 
   0 -12   5       47.53       52.36      6.47 o 
   1 -12   5        2.68        1.65      1.57 o 
   2 -12   5       60.33       53.45      6.94 o 
   3 -12   5       15.67       21.31      4.67 o 
   4 -12   5        0.01        0.01      1.49 o 
  -5 -11   5        3.44        8.07      2.53 o 
  -4 -11   5        3.37        1.55      1.25 o 
  -3 -11   5        0.86        0.72      0.88 o 
  -2 -11   5        3.30        4.87      1.08 o 
  -1 -11   5       65.69       67.47      4.62 o 
   0 -11   5        0.05       -0.75      1.51 o 
   1 -11   5      106.34       96.75      8.67 o 
   2 -11   5      312.69      293.07     15.95 o 
   3 -11   5       79.07       83.80      8.65 o 
   4 -11   5        0.87        1.39      1.52 o 
  -5 -10   5        0.66       -0.07      1.53 o 
  -4 -10   5        0.87        0.11      1.27 o 
  -3 -10   5      151.24      158.71      5.70 o 
  -2 -10   5       20.33       19.92      2.73 o 
  -1 -10   5       56.70       59.72      3.60 o 
   0 -10   5        7.32        5.88      1.86 o 
   1 -10   5       10.64        7.40      2.34 o 
   2 -10   5      132.01      132.52     10.15 o 
   3 -10   5       64.53       72.90      7.89 o 
   4 -10   5       37.75       36.77      5.94 o 
   5 -10   5       11.49       10.06      3.40 o 
  -5  -9   5       17.16       17.48      4.24 o 
  -4  -9   5       10.16        6.11      1.70 o 
  -3  -9   5      143.39      147.63      5.27 o 
  -2  -9   5       10.93       13.01      1.50 o 
  -1  -9   5      113.16      114.52      4.86 o 
   0  -9   5       22.59       14.52      2.95 o 
   1  -9   5      308.20      302.90      7.99 o 
   2  -9   5      291.54      275.59     14.38 o 
   3  -9   5      163.80      167.43     11.47 o 
   4  -9   5        2.04       -0.28      1.78 o 
   5  -9   5        0.33        0.99      2.32 o 
  -6  -8   5        0.26        0.51      1.25 o 
  -5  -8   5        0.19       -2.56      2.56 o 
  -4  -8   5        0.05       -0.32      0.89 o 
  -3  -8   5      146.86      143.68      5.00 o 
  -2  -8   5        4.72        3.76      1.09 o 
  -1  -8   5      358.06      368.25      8.78 o 
   0  -8   5        4.71        6.04      2.05 o 
   1  -8   5      351.06      360.22     11.72 o 
   2  -8   5      818.07      814.58     25.52 o 
   3  -8   5       59.10       53.30      6.23 o 
   4  -8   5        0.00        0.71      1.29 o 
   5  -8   5        3.52       11.82      3.16 o 
   6  -8   5        5.88        7.32      2.47 o 
  -6  -7   5        4.23        6.47      2.64 o 
  -5  -7   5        6.12        7.27      2.59 o 
  -4  -7   5       46.63       44.03      5.43 o 
  -3  -7   5      238.30      232.02      7.28 o 
  -2  -7   5       26.93       25.99      2.26 o 
  -1  -7   5       13.44       11.98      2.69 o 
   0  -7   5      173.86      162.02      7.03 o 
   1  -7   5      119.43      123.86      8.30 o 
   2  -7   5      494.43      420.76     37.99 o 
   3  -7   5      308.45      302.75     14.50 o 
   4  -7   5        3.28        1.12      1.55 o 
   5  -7   5        7.96        7.96      2.68 o 
   6  -7   5       22.27       15.20      4.10 o 
  -6  -6   5        7.93        5.25      2.35 o 
  -5  -6   5        0.38       -0.52      0.74 o 
  -4  -6   5       18.82       19.52      2.42 o 
  -3  -6   5      194.29      197.40     11.44 o 
  -2  -6   5      664.50      632.34     16.99 o 
  -1  -6   5       18.60       16.61      3.16 o 
   0  -6   5        8.44        5.69      1.95 o 
   1  -6   5        0.05        3.86      1.44 o 
   2  -6   5        1.83        2.85      1.28 o 
   3  -6   5      163.15      180.09     10.62 o 
   4  -6   5        0.12       -0.50      1.20 o 
   5  -6   5       42.47       39.97      5.71 o 
   6  -6   5       16.65       13.65      3.78 o 
   7  -6   5        0.87        0.64      1.71 o 
  -6  -5   5        0.20        0.16      1.27 o 
  -5  -5   5        0.04       -0.23      0.68 o 
  -4  -5   5       89.41       80.97      7.68 o 
  -3  -5   5      539.03      520.86      9.72 o 
  -2  -5   5      540.95      561.66     14.91 o 
  -1  -5   5      813.30      851.88     24.81 o 
   0  -5   5       13.01        3.78      1.39 o 
   1  -5   5      744.50      776.06     22.03 o 
   2  -5   5       23.48       19.63      3.05 o 
   3  -5   5       15.74       11.49      5.32 o 
   4  -5   5       89.53       89.53      7.48 o 
   5  -5   5       30.25       21.57      4.03 o 
   6  -5   5        3.67        5.58      2.21 o 
   7  -5   5       15.56       22.85      4.78 o 
  -6  -4   5       54.37       38.46      5.94 o 
  -5  -4   5       55.51       56.31      4.81 o 
  -4  -4   5      365.43      355.20     16.64 o 
  -3  -4   5      211.89      208.59      9.13 o 
  -2  -4   5      100.53       95.75      3.39 o 
  -1  -4   5      225.94      227.09     11.37 o 
   0  -4   5       56.38       55.50      5.12 o 
   1  -4   5      623.70      637.67     18.87 o 
   2  -4   5       62.35       45.87      4.47 o 
   3  -4   5     1799.04     1631.26     22.72 o 
   4  -4   5      167.48      167.93     10.13 o 
   5  -4   5        8.35       10.51      2.67 o 
   6  -4   5       31.90       27.94      3.86 o 
   7  -4   5        4.10        4.05      2.01 o 
  -6  -3   5       15.99       12.72      2.31 o 
  -5  -3   5       53.72       64.09      7.17 o 
  -4  -3   5      137.78      149.15     10.49 o 
  -3  -3   5        0.32        0.30      0.77 o 
  -2  -3   5     1348.73     1338.68     32.95 o 
  -1  -3   5      158.38      179.08      4.49 o 
   0  -3   5        1.06        1.46      0.58 o 
   1  -3   5        3.77        1.63      1.42 o 
   2  -3   5      304.04      324.59     12.28 o 
   3  -3   5      422.09      396.99      8.55 o 
   4  -3   5       49.89       54.10      5.40 o 
   5  -3   5       14.62       17.11      3.31 o 
   6  -3   5      122.52      111.19     10.16 o 
   7  -3   5        2.20        4.85      1.79 o 
  -7  -2   5        1.18        0.35      1.55 o 
  -6  -2   5        3.04        0.92      0.64 o 
  -5  -2   5        1.47        2.60      0.79 o 
  -4  -2   5       62.94       67.94      3.46 o 
  -3  -2   5      170.58      169.81      4.60 o 
  -2  -2   5     1235.98     1255.76     18.16 o 
  -1  -2   5     2042.74     2134.14     30.99 o 
   0  -2   5     1111.87     1163.48     14.26 o 
   1  -2   5     1187.63     1208.82     23.08 o 
   2  -2   5      258.31      280.37     10.75 o 
   3  -2   5      178.41      199.51      9.39 o 
   4  -2   5       94.54       97.51      5.61 o 
   5  -2   5       58.52       64.69      5.04 o 
   6  -2   5      124.31      129.73      7.85 o 
   7  -2   5        6.12        4.21      3.26 o 
  -7  -1   5        0.48       -0.27      1.32 o 
  -6  -1   5       29.33       30.87      3.61 o 
  -5  -1   5       49.24       50.73      4.52 o 
  -4  -1   5       45.11       47.49      3.78 o 
  -3  -1   5      119.71      127.25      9.20 o 
  -2  -1   5        0.75        0.64      0.99 o 
  -1  -1   5     2463.97     2582.32     51.91 o 
   0  -1   5     2591.37     2630.19     20.70 o 
   1  -1   5      706.85      657.91      9.01 o 
   2  -1   5       67.85       55.18      3.36 o 
   3  -1   5      148.46      192.22     15.18 o 
   4  -1   5        0.38        0.59      3.49 o 
   5  -1   5       16.23       21.85      4.60 o 
   6  -1   5        0.14       -0.33      1.35 o 
   7  -1   5        9.23       10.33      4.21 o 
  -7   0   5        5.65       12.92      3.76 o 
  -6   0   5      107.18       87.49      6.27 o 
  -5   0   5       78.21       68.58      7.42 o 
  -4   0   5       25.03       31.98      4.86 o 
  -3   0   5       46.82       38.33      5.05 o 
  -2   0   5       14.23       22.89      3.68 o 
  -1   0   5      531.99      549.16     13.60 o 
   0   0   5       38.97       41.01      1.78 o 
   1   0   5      137.38      124.27      5.45 o 
   2   0   5      914.64      910.27     10.17 o 
   3   0   5      523.41      530.72      9.39 o 
   4   0   5      446.32      459.17     24.62 o 
   5   0   5       29.30       31.80      4.23 o 
   6   0   5        5.12        4.93      1.48 o 
   7   0   5       43.67       39.39      8.06 o 
  -7   1   5       12.49       12.02      3.52 o 
  -6   1   5        0.54        2.35      1.74 o 
  -5   1   5        1.06       -0.19      1.33 o 
  -4   1   5       12.71       12.39      2.28 o 
  -3   1   5      128.90      121.45      7.82 o 
  -2   1   5      958.83      944.79     26.87 o 
  -1   1   5     3395.67     3475.10     52.09 o 
   0   1   5     1791.62     1809.19     37.68 o 
   1   1   5      220.41      226.92      7.46 o 
   2   1   5        0.97        0.73      0.97 o 
   3   1   5       39.30       42.55      2.31 o 
   4   1   5      131.07      159.57      6.85 o 
   5   1   5       66.44       71.57      4.68 o 
   6   1   5      206.89      204.37      8.90 o 
   7   1   5       38.99       26.34      6.44 o 
  -6   2   5       72.32       80.35      8.90 o 
  -5   2   5       34.94       29.98      5.15 o 
  -4   2   5        7.60        4.30      1.70 o 
  -3   2   5        7.15       13.67      3.09 o 
  -2   2   5     1216.56     1194.95     14.36 o 
  -1   2   5     1310.27     1386.46     36.73 o 
   0   2   5      255.75      233.43      6.46 o 
   1   2   5       37.44       39.60      2.50 o 
   2   2   5        0.10        0.43      0.28 o 
   3   2   5      132.49      134.05      5.74 o 
   4   2   5       66.10       79.78      3.76 o 
   5   2   5      149.46      145.53      5.73 o 
   6   2   5       10.67       10.07      2.45 o 
   7   2   5        0.20       -0.72      2.36 o 
  -6   3   5        7.40        9.44      3.14 o 
  -5   3   5      178.08      192.21     13.48 o 
  -4   3   5        0.18       -2.22      2.22 o 
  -3   3   5       24.05       24.43      4.06 o 
  -2   3   5      379.68      405.47      9.38 o 
  -1   3   5      239.59      245.59      6.59 o 
   0   3   5     1624.80     1594.49     23.18 o 
   1   3   5      748.45      770.82     13.87 o 
   2   3   5      120.78      121.30      3.66 o 
   3   3   5        7.45        6.28      0.67 o 
   4   3   5      218.74      240.76      7.47 o 
   5   3   5      203.38      202.06      9.28 o 
   6   3   5        0.00       -2.51      2.51 o 
   7   3   5        3.37        3.90      2.79 o 
  -6   4   5       18.09       15.70      3.93 o 
  -5   4   5       23.10       23.58      4.87 o 
  -4   4   5       37.46       32.36      5.27 o 
  -3   4   5      312.68      313.67     15.75 o 
  -2   4   5      166.43      148.70      4.88 o 
  -1   4   5        8.56        8.39      1.20 o 
   0   4   5      115.64      115.93      4.61 o 
   1   4   5      757.10      753.46     13.79 o 
   2   4   5       25.54       22.56      1.28 o 
   3   4   5       26.52       26.75      1.21 o 
   4   4   5      380.83      358.45     17.77 o 
   5   4   5        1.77       -1.21      1.83 o 
   6   4   5       77.02       84.02     10.06 o 
   7   4   5       20.61       20.53      5.32 o 
  -6   5   5       11.94       12.65      3.94 o 
  -5   5   5        5.11        7.67      3.17 o 
  -4   5   5        2.46        2.68      1.75 o 
  -3   5   5      326.06      340.89     16.76 o 
  -2   5   5      188.75      194.88      7.00 o 
  -1   5   5      473.37      479.06     14.19 o 
   0   5   5       49.92       46.41      2.98 o 
   1   5   5      277.94      287.87     13.20 o 
   2   5   5      793.41      817.81     16.46 o 
   3   5   5       54.10       57.44      2.07 o 
   4   5   5        0.00       -0.01      0.61 o 
   5   5   5        2.94        1.20      1.12 o 
   6   5   5        0.10        1.56      1.44 o 
   7   5   5        6.99        9.39      3.27 o 
  -5   6   5       20.33       13.83      3.86 o 
  -4   6   5       13.62       11.81      3.28 o 
  -3   6   5       20.74       24.05      4.57 o 
  -2   6   5       65.83       65.28      4.19 o 
  -1   6   5        6.40        7.56      1.40 o 
   0   6   5       10.43       11.62      1.56 o 
   1   6   5        6.88        8.15      2.05 o 
   2   6   5     1071.85     1024.64     21.60 o 
   3   6   5       79.44       90.95      5.13 o 
   4   6   5      846.05      863.91     17.96 o 
   5   6   5        0.25       -0.81      1.45 o 
   6   6   5       14.65       13.01      2.75 o 
   7   6   5        1.30        0.58      1.43 o 
  -5   7   5        1.10        1.34      2.17 o 
  -4   7   5       43.92       45.70      6.76 o 
  -3   7   5      583.91      597.00     23.83 o 
  -2   7   5      116.33      114.30      5.86 o 
  -1   7   5        8.72        9.16      1.57 o 
   0   7   5       37.18       38.00      2.93 o 
   1   7   5        8.60        6.44      1.15 o 
   2   7   5      123.47      116.06      7.97 o 
   3   7   5        0.38       -0.50      1.12 o 
   4   7   5      140.58      149.65      6.92 o 
   5   7   5        0.68        1.39      0.84 o 
   6   7   5        2.84        4.70      1.90 o 
   7   7   5        3.46        2.70      1.19 o 
  -5   8   5        0.01       -0.91      2.36 o 
  -4   8   5        1.80        2.81      1.64 o 
  -3   8   5      524.32      564.32     23.44 o 
  -2   8   5        4.80        6.03      1.43 o 
  -1   8   5       46.08       46.86      3.64 o 
   0   8   5       15.18       15.48      2.18 o 
   1   8   5       12.75       15.58      1.85 o 
   2   8   5       48.43       47.70      2.82 o 
   3   8   5        7.60        8.29      2.42 o 
   4   8   5       45.76       47.56      4.38 o 
   5   8   5       62.20       67.68      5.68 o 
   6   8   5        4.04        2.39      1.06 o 
   7   8   5        0.16       -0.51      1.14 o 
  -4   9   5        0.02        4.03      2.61 o 
  -3   9   5       11.18       15.33      3.90 o 
  -2   9   5       59.98       59.73      4.66 o 
  -1   9   5       81.32       89.42      5.24 o 
   0   9   5      282.68      284.73     15.16 o 
   1   9   5        0.84        1.05      0.74 o 
   2   9   5       20.09       16.10      2.48 o 
   3   9   5        1.39        1.17      1.07 o 
   4   9   5        5.87        5.58      1.48 o 
   5   9   5       32.42       33.44      4.20 o 
   6   9   5        1.49        2.46      1.61 o 
   7   9   5        1.21        1.82      1.78 o 
  -4  10   5        2.58        3.31      1.90 o 
  -3  10   5       10.53       11.18      3.29 o 
  -2  10   5       34.09       31.30      3.51 o 
  -1  10   5       11.95       12.24      2.04 o 
   0  10   5        6.06        4.19      1.80 o 
   1  10   5        1.00        0.05      0.58 o 
   2  10   5        1.49        1.47      1.42 o 
   3  10   5        0.01       -0.97      1.35 o 
   4  10   5        4.59        2.34      1.12 o 
   5  10   5        8.48        3.49      1.54 o 
   6  10   5        0.37       -0.66      1.83 o 
   7  10   5        5.83        6.95      2.77 o 
  -3  11   5       83.09       62.56      7.87 o 
  -2  11   5      107.45      106.21      6.79 o 
  -1  11   5       10.99        8.37      2.73 o 
   0  11   5        5.08        2.94      0.96 o 
   1  11   5       26.84       28.62      2.82 o 
   2  11   5        6.88        5.07      2.20 o 
   3  11   5        3.81        4.41      2.47 o 
   4  11   5       22.96       22.03      3.29 o 
   5  11   5        2.47        0.82      0.92 o 
   6  11   5        0.02       -0.39      0.98 o 
   7  11   5        0.02       -0.61      1.47 o 
  -3  12   5       36.24       38.61      6.27 o 
  -2  12   5      141.58      155.62     10.82 o 
  -1  12   5       28.07       28.30      3.68 o 
   0  12   5        0.36       -0.07      0.73 o 
   1  12   5        6.28        4.50      2.40 o 
   2  12   5       76.68       69.15      7.44 o 
   3  12   5        0.79        5.97      2.75 o 
   4  12   5        2.31        3.10      2.36 o 
   5  12   5        0.83       -1.03      3.55 o 
   6  12   5        0.20       -0.07      1.34 o 
  -2  13   5       18.41       15.25      2.77 o 
  -1  13   5        0.34        1.68      1.21 o 
   0  13   5        0.04        1.31      1.11 o 
   1  13   5        9.74        5.49      2.58 o 
   2  13   5       42.55       31.32      5.24 o 
   3  13   5       12.29       11.47      3.43 o 
   4  13   5        2.33        2.87      2.40 o 
   5  13   5       10.37        9.50      2.51 o 
  -2  14   5        0.23        1.24      2.48 o 
  -1  14   5       15.44       13.23      2.50 o 
   0  14   5       13.55       16.47      4.33 o 
   1  14   5        0.80       -1.84      1.84 o 
   2  14   5        0.18        0.75      1.37 o 
   3  14   5        3.86        2.85      2.33 o 
   4  14   5        1.02        0.41      0.98 o 
   5  14   5        1.36        6.11      3.48 o 
  -1  15   5        0.87       -0.23      2.07 o 
   0  15   5        1.56        4.05      2.48 o 
   1  15   5        0.74       -1.35      1.35 o 
   2  15   5        1.78        0.93      1.60 o 
   3  15   5        1.96        2.70      2.18 o 
   0 -16   6        8.82       10.39      3.81 o 
  -1 -15   6        7.33        9.60      3.32 o 
   0 -15   6       11.92       21.62      5.33 o 
   1 -15   6       23.36       27.80      5.53 o 
   2 -15   6        3.82        2.92      1.87 o 
  -3 -14   6        2.77        1.90      1.95 o 
  -2 -14   6        0.26        4.33      2.20 o 
  -1 -14   6        2.21       -0.40      1.20 o 
   0 -14   6        0.84        0.64      1.90 o 
   1 -14   6        5.50        5.37      2.49 o 
   2 -14   6       25.85       16.91      4.36 o 
  -4 -13   6        4.51        4.44      2.20 o 
  -3 -13   6        4.66        3.01      2.17 o 
  -2 -13   6       67.25       68.71      4.89 o 
  -1 -13   6       66.25       68.96      8.52 o 
   0 -13   6        0.80        2.62      1.93 o 
   1 -13   6        6.03        4.16      2.33 o 
   2 -13   6        0.03       -1.49      1.66 o 
   3 -13   6        6.02       13.34      4.23 o 
  -4 -12   6        4.06        1.52      1.33 o 
  -3 -12   6        1.89        1.36      1.55 o 
  -2 -12   6        8.77        8.65      1.78 o 
  -1 -12   6      101.93      116.59      6.75 o 
   0 -12   6       72.37       74.00      8.57 o 
   1 -12   6       22.58       21.30      4.40 o 
   2 -12   6       36.10       35.56      5.80 o 
   3 -12   6       29.99       26.18      5.30 o 
   4 -12   6        5.73        6.33      2.73 o 
  -4 -11   6        0.87        1.37      1.16 o 
  -3 -11   6       17.89       15.34      2.85 o 
  -2 -11   6        5.27        4.49      1.25 o 
  -1 -11   6        0.67       -0.13      0.73 o 
   0 -11   6       49.84       46.67      6.58 o 
   1 -11   6        3.09        0.99      1.12 o 
   2 -11   6       24.07       23.72      4.65 o 
   3 -11   6      121.17      122.17     10.80 o 
   4 -11   6        0.91        2.46      1.96 o 
  -5 -10   6        5.32        7.90      2.80 o 
  -4 -10   6       17.28       17.30      3.25 o 
  -3 -10   6        0.03        0.00      0.89 o 
  -2 -10   6       13.87       20.33      2.48 o 
  -1 -10   6        0.72        1.67      0.99 o 
   0 -10   6      115.51      118.50      5.98 o 
   1 -10   6      168.82      175.60     11.95 o 
   2 -10   6       69.73       57.79      6.86 o 
   3 -10   6       98.33       95.52      9.25 o 
   4 -10   6        5.21        1.62      1.49 o 
   5 -10   6       83.51       98.95     10.40 o 
  -5  -9   6        3.35        1.00      1.26 o 
  -4  -9   6       62.92       62.82      6.07 o 
  -3  -9   6        8.43       11.43      1.94 o 
  -2  -9   6      148.10      162.10     11.01 o 
  -1  -9   6      100.99      101.45      6.12 o 
   0  -9   6      235.20      229.39     13.73 o 
   1  -9   6       75.92       79.88      4.15 o 
   2  -9   6       85.79       79.69      7.73 o 
   3  -9   6      197.71      180.48     12.32 o 
   4  -9   6       15.93        9.93      3.11 o 
   5  -9   6        0.54       -0.14      1.40 o 
  -5  -8   6       13.54       16.63      4.15 o 
  -4  -8   6       22.60       23.91      3.10 o 
  -3  -8   6        2.75        2.13      1.38 o 
  -2  -8   6        2.26        2.29      1.35 o 
  -1  -8   6        3.26        4.53      1.50 o 
   0  -8   6        0.55        2.10      1.56 o 
   1  -8   6      216.44      220.93     12.44 o 
   2  -8   6        1.32        0.59      0.98 o 
   3  -8   6      479.77      493.92     20.40 o 
   4  -8   6        1.68        3.09      1.99 o 
   5  -8   6        3.20        3.53      1.89 o 
   6  -8   6        0.57       -2.32      2.32 o 
  -5  -7   6       13.32       19.69      4.56 o 
  -4  -7   6      421.24      421.49     12.17 o 
  -3  -7   6        2.60        2.75      1.15 o 
  -2  -7   6       13.56       14.31      2.38 o 
  -1  -7   6       26.70       30.19      4.28 o 
   0  -7   6        4.33        4.00      1.87 o 
   1  -7   6      296.52      300.75     14.16 o 
   2  -7   6       97.68       94.24      7.77 o 
   3  -7   6      639.31      639.05     22.89 o 
   4  -7   6        2.06        0.48      1.27 o 
   5  -7   6        0.00       -1.61      1.61 o 
   6  -7   6        4.22        5.76      2.54 o 
  -6  -6   6        0.01       -1.85      2.13 o 
  -5  -6   6       12.37       10.38      2.18 o 
  -4  -6   6      225.11      215.30     13.48 o 
  -3  -6   6       51.90       63.43      5.41 o 
  -2  -6   6      317.88      342.89     12.05 o 
  -1  -6   6       19.90       19.21      2.56 o 
   0  -6   6       15.00       17.25      3.27 o 
   1  -6   6       50.95       44.19      4.97 o 
   2  -6   6       46.83       45.09      5.14 o 
   3  -6   6       55.62       60.86      6.39 o 
   4  -6   6        0.03       -0.49      0.87 o 
   5  -6   6       45.91       52.17      6.55 o 
   6  -6   6       14.25       14.05      3.52 o 
  -6  -5   6       36.48       36.19      6.04 o 
  -5  -5   6        4.26        1.82      2.79 o 
  -4  -5   6       38.64       39.24      5.70 o 
  -3  -5   6       24.29       16.76      6.07 o 
  -2  -5   6        0.95        1.53      1.15 o 
  -1  -5   6      551.48      566.51     20.73 o 
   0  -5   6      181.53      134.13      9.05 o 
   1  -5   6       51.23       76.85      6.39 o 
   2  -5   6      188.23      193.49     10.51 o 
   3  -5   6       77.83       72.46      6.56 o 
   4  -5   6       10.58       12.76      2.97 o 
   5  -5   6       38.59       36.14      5.22 o 
   6  -5   6       37.19       47.77      6.50 o 
   7  -5   6        7.86        9.38      3.44 o 
  -6  -4   6       66.54       66.26      8.05 o 
  -5  -4   6       30.06       26.97      4.85 o 
  -4  -4   6      304.85      309.15     16.41 o 
  -3  -4   6      106.92       87.46      8.06 o 
  -2  -4   6        0.01        0.64      0.37 o 
  -1  -4   6       16.52       18.80      1.20 o 
   0  -4   6      737.79      753.75     15.49 o 
   1  -4   6      122.65      143.93      8.93 o 
   2  -4   6      530.18      555.45     18.35 o 
   3  -4   6       18.85       20.40      3.39 o 
   4  -4   6       87.48       86.27      7.34 o 
   5  -4   6        1.03        0.47      1.21 o 
   6  -4   6        6.63        4.03      1.42 o 
   7  -4   6       20.44       20.92      3.61 o 
  -6  -3   6       53.09       63.53      5.33 o 
  -5  -3   6        0.32       -0.54      1.26 o 
  -4  -3   6      251.56      239.51     14.24 o 
  -3  -3   6       89.51       90.88      8.21 o 
  -2  -3   6      299.29      253.49     10.65 o 
  -1  -3   6      485.91      453.04      8.26 o 
   0  -3   6     2164.23     2222.36     24.83 o 
   1  -3   6      370.50      386.96     14.71 o 
   2  -3   6      546.30      594.80     18.82 o 
   3  -3   6       54.03       61.33      5.60 o 
   4  -3   6       36.52       39.15      4.73 o 
   5  -3   6       10.89       13.35      2.35 o 
   6  -3   6        0.10       -0.52      0.92 o 
   7  -3   6        1.08       -1.07      1.16 o 
  -6  -2   6       68.29       70.16      6.93 o 
  -5  -2   6        3.53        0.93      0.89 o 
  -4  -2   6       36.22       32.45      5.20 o 
  -3  -2   6       64.34       61.67      2.38 o 
  -2  -2   6      299.47      280.41     14.01 o 
  -1  -2   6       23.94       18.73      1.49 o 
   0  -2   6      522.72      476.91     11.14 o 
   1  -2   6     1714.00     1928.90     21.90 o 
   2  -2   6      630.01      639.89     51.52 o 
   3  -2   6        3.40        3.15      1.06 o 
   4  -2   6      312.48      337.55     11.21 o 
   5  -2   6       16.46       14.46      2.37 o 
   6  -2   6       43.84       39.88      4.38 o 
   7  -2   6        0.02       -0.34      1.28 o 
  -6  -1   6       81.11      106.81      9.98 o 
  -5  -1   6        6.68        5.05      4.91 o 
  -4  -1   6       12.62       12.54      3.16 o 
  -3  -1   6       19.74       18.65      3.67 o 
  -2  -1   6       44.60       34.68      4.70 o 
  -1  -1   6       71.90       82.52      6.95 o 
   0  -1   6     1042.17     1004.35     12.73 o 
   1  -1   6      908.32      979.40     12.65 o 
   2  -1   6      522.45      546.51     21.69 o 
   3  -1   6        7.03        9.63      1.61 o 
   4  -1   6        1.14        3.30      1.36 o 
   5  -1   6       32.74       32.38      3.47 o 
   6  -1   6        0.98        0.22      1.32 o 
   7  -1   6        0.22        2.37      1.68 o 
  -6   0   6       79.66       88.83      9.29 o 
  -5   0   6       38.42       33.93      5.43 o 
  -4   0   6      626.32      622.49     24.38 o 
  -3   0   6       14.32       12.92      3.19 o 
  -2   0   6      255.99      250.20     13.03 o 
  -1   0   6      136.12      137.01      3.16 o 
   0   0   6      119.83      135.57      5.18 o 
   1   0   6       23.45       28.44      2.34 o 
   2   0   6      906.87      913.64     17.05 o 
   3   0   6       28.80       59.44      3.38 o 
   4   0   6       42.04       57.20      4.10 o 
   5   0   6       18.99       12.85      2.11 o 
   6   0   6        1.55       -0.21      0.78 o 
   7   0   6       12.81       11.58      4.40 o 
  -6   1   6        0.65        3.51      1.99 o 
  -5   1   6        2.12        0.61      1.14 o 
  -4   1   6      170.35      170.22     12.22 o 
  -3   1   6       33.49       31.31      4.79 o 
  -2   1   6      355.00      299.40     14.47 o 
  -1   1   6     1264.25     1376.95     43.88 o 
   0   1   6      166.93      165.49      5.59 o 
   1   1   6       57.34       70.61      4.47 o 
   2   1   6        0.10        0.29      1.07 o 
   3   1   6      142.76      152.90      6.08 o 
   4   1   6       70.29       66.86      4.26 o 
   5   1   6       27.44       25.26      2.87 o 
   6   1   6       64.84       67.86      5.12 o 
   7   1   6        1.11        3.15      2.07 o 
  -6   2   6       84.39       88.48      9.72 o 
  -5   2   6        0.47       -1.90      2.01 o 
  -4   2   6        1.31        3.26      1.28 o 
  -3   2   6        2.39        1.97      1.42 o 
  -2   2   6       16.56       15.18      1.40 o 
  -1   2   6      306.49      359.26     14.79 o 
   0   2   6      166.96      158.07      8.40 o 
   1   2   6       63.87       75.14      3.76 o 
   2   2   6     3688.29     3589.11     35.75 o 
   3   2   6       11.28       11.52      1.58 o 
   4   2   6        1.46        2.09      0.62 o 
   5   2   6        0.88        0.71      0.70 o 
   6   2   6       14.79       11.35      3.42 o 
   7   2   6        1.47       -1.24      1.85 o 
  -6   3   6      206.48      222.74     15.86 o 
  -5   3   6       56.18       53.87      7.43 o 
  -4   3   6      223.49      228.45     14.45 o 
  -3   3   6      317.05      330.55     16.63 o 
  -2   3   6        2.99        4.35      1.39 o 
  -1   3   6       60.88       67.53      3.39 o 
   0   3   6       57.75       51.76      3.14 o 
   1   3   6        4.43        3.74      0.80 o 
   2   3   6      906.91      919.79     26.48 o 
   3   3   6        0.58        0.67      0.35 o 
   4   3   6      235.32      236.43      9.53 o 
   5   3   6       43.01       42.07      3.34 o 
   6   3   6       25.06       33.84      6.47 o 
   7   3   6       20.56       18.02      5.57 o 
  -5   4   6        6.41       10.04      3.36 o 
  -4   4   6       51.15       57.92      7.27 o 
  -3   4   6       89.77       86.34      8.22 o 
  -2   4   6      172.88      184.20      8.45 o 
  -1   4   6      319.66      347.13      8.88 o 
   0   4   6       63.87       57.17      3.38 o 
   1   4   6       31.66       32.89      2.56 o 
   2   4   6       82.92       83.92      3.49 o 
   3   4   6       14.58       13.73      1.23 o 
   4   4   6       85.43       76.78      3.42 o 
   5   4   6        1.43        0.26      1.27 o 
   6   4   6        4.93        2.44      1.86 o 
   7   4   6       12.14       26.91      6.49 o 
  -5   5   6        7.66        5.37      2.61 o 
  -4   5   6        6.30        3.14      1.94 o 
  -3   5   6       18.17       12.78      3.33 o 
  -2   5   6      396.92      386.89     18.18 o 
  -1   5   6     1083.42     1166.36     20.06 o 
   0   5   6      520.00      533.70     11.92 o 
   1   5   6       10.34       10.16      1.47 o 
   2   5   6      514.15      519.29     11.32 o 
   3   5   6       87.03       84.08      2.29 o 
   4   5   6       36.80       37.81      3.03 o 
   5   5   6        6.91        6.98      2.99 o 
   6   5   6       21.19       25.29      5.71 o 
   7   5   6        2.20        9.33      2.68 o 
   8   5   6        1.07        1.27      1.64 o 
  -5   6   6       17.74       16.14      4.43 o 
  -4   6   6       80.24       94.83      9.71 o 
  -3   6   6        5.69        9.91      3.16 o 
  -2   6   6       22.80       27.50      2.81 o 
  -1   6   6       68.54       69.42      4.13 o 
   0   6   6      223.57      226.86     10.21 o 
   1   6   6       26.07       31.17      2.65 o 
   2   6   6      236.50      233.37     12.02 o 
   3   6   6       70.46       68.51      4.44 o 
   4   6   6      123.44      132.60      9.20 o 
   5   6   6       78.41       70.25      4.64 o 
   6   6   6        0.00        2.44      2.55 o 
   7   6   6        1.23        0.55      0.96 o 
  -5   7   6        0.75       -2.22      2.97 o 
  -4   7   6       34.19       43.29      6.71 o 
  -3   7   6        6.95        3.38      1.62 o 
  -2   7   6      426.34      452.56     12.55 o 
  -1   7   6        2.96        3.04      0.99 o 
   0   7   6       30.00       34.78      2.94 o 
   1   7   6        0.32        0.58      0.79 o 
   2   7   6      144.31      141.05      5.37 o 
   3   7   6        6.14        5.77      2.01 o 
   4   7   6       71.49       68.51      4.27 o 
   5   7   6        1.73        1.96      1.00 o 
   6   7   6        0.08       -0.07      1.28 o 
   7   7   6       12.58       12.87      2.84 o 
  -4   8   6       13.85       19.55      4.70 o 
  -3   8   6        3.82        1.50      1.19 o 
  -2   8   6      534.11      573.40     20.29 o 
  -1   8   6      719.65      717.07     16.17 o 
   0   8   6      277.61      288.58     20.34 o 
   1   8   6      304.25      302.49      8.93 o 
   2   8   6       68.46       64.13      3.58 o 
   3   8   6        0.00        1.72      1.63 o 
   4   8   6        3.56        4.29      1.79 o 
   5   8   6        5.80        6.06      1.81 o 
   6   8   6        7.05        4.70      1.68 o 
   7   8   6        2.48        2.86      1.32 o 
  -4   9   6       17.54       23.73      5.29 o 
  -3   9   6       12.52       17.08      4.10 o 
  -2   9   6       38.81       40.58      3.87 o 
  -1   9   6       62.29       57.11      4.56 o 
   0   9   6       33.36       40.60      3.99 o 
   1   9   6       73.18       72.73      4.33 o 
   2   9   6      176.50      149.85      8.60 o 
   3   9   6      101.48      176.02     11.61 o 
   4   9   6       10.31        6.22      2.45 o 
   5   9   6        6.28        5.96      1.92 o 
   6   9   6        8.82        8.89      2.96 o 
   7   9   6        0.42       -0.44      1.44 o 
  -3  10   6        2.55       -1.24      1.53 o 
  -2  10   6       76.00       71.99      5.41 o 
  -1  10   6       26.68       23.13      2.88 o 
   0  10   6      143.79      144.35      6.80 o 
   1  10   6       47.67       44.81      3.49 o 
   2  10   6      115.73      111.47      8.93 o 
   3  10   6       31.39       31.78      4.87 o 
   4  10   6        5.75        8.00      1.82 o 
   5  10   6       10.03        7.52      2.12 o 
   6  10   6        0.00       -0.45      1.37 o 
   7  10   6        5.47        6.24      2.73 o 
  -3  11   6        2.11       -0.25      1.84 o 
  -2  11   6       11.36       14.58      2.63 o 
  -1  11   6        1.50        0.79      0.97 o 
   0  11   6       30.58       29.40      3.15 o 
   1  11   6        0.40        0.13      1.03 o 
   2  11   6       78.10       79.42      7.85 o 
   3  11   6       34.57       32.26      5.11 o 
   4  11   6        5.31        3.60      1.53 o 
   5  11   6        6.88        7.54      2.12 o 
   6  11   6        0.39       -0.94      1.50 o 
  -3  12   6        0.05        0.18      1.54 o 
  -2  12   6       30.86       36.91      4.23 o 
  -1  12   6        4.68        3.29      1.95 o 
   0  12   6       40.97       48.97      5.54 o 
   1  12   6        1.15        0.21      1.14 o 
   2  12   6        1.87        1.98      1.45 o 
   3  12   6      158.85      133.24     10.89 o 
   4  12   6        0.00        0.13      1.09 o 
   5  12   6       14.98        4.84      4.49 o 
   6  12   6        0.14        1.16      1.03 o 
  -2  13   6        6.49        8.26      2.15 o 
  -1  13   6       22.57       25.05      3.40 o 
   0  13   6        2.78        3.56      1.73 o 
   1  13   6        0.23        0.59      1.22 o 
   2  13   6        4.25        7.12      2.63 o 
   3  13   6       56.00       51.84      6.92 o 
   4  13   6       14.66       15.21      3.86 o 
   5  13   6        1.34        2.20      2.27 o 
  -2  14   6        5.37        2.22      1.32 o 
  -1  14   6        0.56       -0.92      0.92 o 
   0  14   6        0.35        1.59      1.47 o 
   1  14   6        2.17        2.26      1.98 o 
   2  14   6        4.92        1.09      1.56 o 
   3  14   6       13.49       11.28      3.22 o 
   4  14   6        7.03        7.39      3.08 o 
   0  15   6       26.63       31.73      5.77 o 
   1  15   6        1.25        0.02      0.97 o 
   2  15   6        0.31        1.64      1.82 o 
  -1 -15   7        0.52        2.31      2.24 o 
   0 -15   7        2.81        0.48      1.49 o 
   1 -15   7        0.39       -1.17      1.25 o 
  -3 -14   7       14.58       12.82      3.72 o 
  -2 -14   7       29.15       24.41      6.57 o 
  -1 -14   7        0.57        5.43      2.59 o 
   0 -14   7        0.18        3.12      2.25 o 
   1 -14   7        1.76       -1.74      2.50 o 
   2 -14   7        4.01       -0.10      2.12 o 
  -3 -13   7        9.98        9.83      2.67 o 
  -2 -13   7      160.97      160.61      7.81 o 
  -1 -13   7       15.56       12.76      3.88 o 
   0 -13   7        1.29        0.18      1.36 o 
   1 -13   7        7.66        8.45      2.70 o 
   2 -13   7        7.05        5.31      2.69 o 
   3 -13   7        0.79        2.80      2.14 o 
  -4 -12   7        0.20        0.03      1.54 o 
  -3 -12   7        8.24        9.41      2.42 o 
  -2 -12   7      136.12      136.48      7.01 o 
  -1 -12   7        3.79        4.18      2.35 o 
   0 -12   7       20.46       21.38      4.71 o 
   1 -12   7       18.77       12.54      3.46 o 
   2 -12   7       19.72       10.25      3.39 o 
   3 -12   7        0.61       -1.29      2.05 o 
  -4 -11   7       33.46       37.79      5.03 o 
  -3 -11   7        2.49        5.40      1.79 o 
  -2 -11   7       59.16       71.90      4.93 o 
  -1 -11   7        0.01        1.15      1.14 o 
   0 -11   7        0.12        0.31      1.89 o 
   1 -11   7       16.50       16.23      3.86 o 
   2 -11   7        5.49       12.59      3.38 o 
   3 -11   7       10.99        5.85      2.82 o 
   4 -11   7       12.71       16.58      4.41 o 
  -4 -10   7       22.86       21.00      3.74 o 
  -3 -10   7       57.79       57.36      4.55 o 
  -2 -10   7      433.95      448.76     12.50 o 
  -1 -10   7        0.46       -0.08      0.68 o 
   0 -10   7        6.93        4.67      1.21 o 
   1 -10   7       31.11       31.64      5.29 o 
   2 -10   7       31.68       25.97      4.86 o 
   3 -10   7       23.84       28.34      5.17 o 
   4 -10   7       19.73       25.74      5.29 o 
   5 -10   7        0.97        4.35      2.23 o 
  -5  -9   7        0.70        2.63      2.05 o 
  -4  -9   7        1.17        0.06      0.69 o 
  -3  -9   7        1.63        0.04      1.58 o 
  -2  -9   7      427.83      420.06     15.78 o 
  -1  -9   7      104.72      119.35      7.47 o 
   0  -9   7       36.61       38.28      5.86 o 
   1  -9   7      271.52      290.42     15.74 o 
   2  -9   7        3.61        5.59      1.96 o 
   3  -9   7       65.67       69.91      7.87 o 
   4  -9   7       45.70       32.20      5.45 o 
   5  -9   7        2.60        5.30      2.62 o 
  -5  -8   7        9.65        7.09      3.05 o 
  -4  -8   7        2.00        2.17      1.09 o 
  -3  -8   7       34.88       28.59      3.94 o 
  -2  -8   7       53.12       52.56      8.14 o 
  -1  -8   7        2.31        1.73      2.10 o 
   0  -8   7      277.60      254.54     14.65 o 
   1  -8   7        0.12       -0.65      0.82 o 
   2  -8   7      219.60      222.51     13.22 o 
   3  -8   7      432.62      389.04     18.36 o 
   4  -8   7       75.44       59.85      7.29 o 
   5  -8   7        3.33        7.79      2.99 o 
   6  -8   7       17.97       27.45      5.48 o 
  -5  -7   7        0.72       -0.57      1.03 o 
  -4  -7   7       15.87       12.67      3.36 o 
  -3  -7   7       38.42       35.78      4.38 o 
  -2  -7   7     1088.41     1072.65     24.65 o 
  -1  -7   7        5.95        4.12      1.38 o 
   0  -7   7       64.03       75.52      7.60 o 
   1  -7   7       11.31        9.79      1.91 o 
   2  -7   7        0.89        0.36      1.52 o 
   3  -7   7      208.34      189.84     12.16 o 
   4  -7   7        3.76        4.73      2.49 o 
   5  -7   7        1.93        3.67      2.01 o 
   6  -7   7        1.81        1.49      1.14 o 
  -5  -6   7        6.33        3.52      1.43 o 
  -4  -6   7       17.27       18.91      4.19 o 
  -3  -6   7       16.08       16.22      2.82 o 
  -2  -6   7      830.10      823.14     34.06 o 
  -1  -6   7      167.84      167.67      8.07 o 
   0  -6   7      230.59      235.45     13.23 o 
   1  -6   7      122.03      118.85      9.14 o 
   2  -6   7       30.23       30.92      4.48 o 
   3  -6   7      352.59      381.35     16.93 o 
   4  -6   7      363.37      383.96     17.79 o 
   5  -6   7        4.16        4.44      2.00 o 
   6  -6   7        0.04       -0.59      1.12 o 
  -6  -5   7       41.46       47.98      7.11 o 
  -5  -5   7        7.61        6.01      2.49 o 
  -4  -5   7        0.38       -0.08      1.21 o 
  -3  -5   7        0.00       -0.71      1.66 o 
  -2  -5   7      703.78      672.93     18.12 o 
  -1  -5   7       13.85       14.39      2.32 o 
   0  -5   7      980.86      983.87     29.35 o 
   1  -5   7        1.22        1.73      1.41 o 
   2  -5   7       78.79       78.55      6.94 o 
   3  -5   7      531.44      501.81     19.19 o 
   4  -5   7       29.71       26.57      4.38 o 
   5  -5   7       28.67       38.76      5.56 o 
   6  -5   7        0.46       -1.35      1.35 o 
   7  -5   7        0.19       -2.75      2.75 o 
  -6  -4   7       58.92       56.46      7.56 o 
  -5  -4   7        0.11        2.18      1.97 o 
  -4  -4   7       38.80       57.26      7.11 o 
  -3  -4   7       10.27        9.01      2.66 o 
  -2  -4   7      286.79      309.43     11.59 o 
  -1  -4   7       49.23       48.81      5.79 o 
   0  -4   7        3.39        3.75      0.68 o 
   1  -4   7       54.54       60.39      6.01 o 
   2  -4   7      158.89      160.54      9.73 o 
   3  -4   7      373.50      365.54     15.60 o 
   4  -4   7      754.62      705.62     23.76 o 
   5  -4   7       13.87       15.95      3.50 o 
   6  -4   7        1.69        0.44      1.09 o 
   7  -4   7        5.24        4.58      2.52 o 
  -6  -3   7        3.47        5.61      1.43 o 
  -5  -3   7        6.90        6.57      2.52 o 
  -4  -3   7       59.21       64.58      7.64 o 
  -3  -3   7        0.54       -0.29      1.38 o 
  -2  -3   7      857.47      833.94     27.86 o 
  -1  -3   7      686.10      686.36     15.45 o 
   0  -3   7      156.99      144.48      6.32 o 
   1  -3   7       99.10      107.75      3.83 o 
   2  -3   7       23.61       21.46      2.03 o 
   3  -3   7       61.96       60.45      4.59 o 
   4  -3   7       66.07       61.99      4.90 o 
   5  -3   7       27.83       27.84      3.60 o 
   6  -3   7       26.11       26.88      3.72 o 
   7  -3   7        7.70       11.22      4.87 o 
  -6  -2   7       27.55       18.00      4.11 o 
  -5  -2   7        0.08       -1.20      1.30 o 
  -4  -2   7        2.89        2.18      1.84 o 
  -3  -2   7      342.50      298.75     16.11 o 
  -2  -2   7      486.89      454.13     19.29 o 
  -1  -2   7       25.00       30.28      4.53 o 
   0  -2   7      609.83      665.69     18.32 o 
   1  -2   7      230.28      246.97     11.02 o 
   2  -2   7      883.18      904.58     18.26 o 
   3  -2   7       56.76       51.72      4.04 o 
   4  -2   7       75.47       68.59      4.99 o 
   5  -2   7        0.00       -1.24      1.24 o 
   6  -2   7        0.93        1.66      1.06 o 
   7  -2   7        1.31        1.19      1.07 o 
  -6  -1   7       64.86       67.62      8.30 o 
  -5  -1   7       25.47       21.70      4.65 o 
  -4  -1   7       30.90       38.69      5.94 o 
  -3  -1   7      334.09      326.44     16.96 o 
  -2  -1   7       64.74       55.95      6.38 o 
  -1  -1   7        0.54        1.15      0.54 o 
   0  -1   7      181.51      162.19      7.24 o 
   1  -1   7      129.43      127.83      5.46 o 
   2  -1   7      727.65      749.03     15.89 o 
   3  -1   7      415.54      419.96     15.02 o 
   4  -1   7      849.91      861.26     19.37 o 
   5  -1   7       13.55       15.32      2.44 o 
   6  -1   7        5.30        3.70      1.39 o 
   7  -1   7        7.54        7.09      4.16 o 
  -6   0   7       61.22       65.70      8.23 o 
  -5   0   7      114.24      102.15      7.13 o 
  -4   0   7       31.53       43.65      6.48 o 
  -3   0   7      143.57      137.01     10.77 o 
  -2   0   7       11.64       14.49      3.38 o 
  -1   0   7       14.82       14.54      1.05 o 
   0   0   7      138.84      128.77      5.16 o 
   1   0   7       15.66       17.65      1.99 o 
   2   0   7        3.91        1.49      0.76 o 
   3   0   7       58.52       58.89      4.41 o 
   4   0   7      580.92      581.44     19.56 o 
   5   0   7       22.44       20.97      2.85 o 
   6   0   7        5.59        6.73      1.82 o 
   7   0   7       17.75       17.51      5.37 o 
  -6   1   7       31.45       27.31      5.35 o 
  -5   1   7        6.78        6.02      2.65 o 
  -4   1   7        3.21        1.02      1.30 o 
  -3   1   7       59.08       63.54      7.26 o 
  -2   1   7      550.83      495.37     25.09 o 
  -1   1   7      652.69      687.37      9.96 o 
   0   1   7     1218.80     1298.44     32.94 o 
   1   1   7      180.29      204.01      4.57 o 
   2   1   7       95.68       88.87      8.44 o 
   3   1   7      132.84      127.27      5.87 o 
   4   1   7        3.23        2.21      0.71 o 
   5   1   7       65.32       66.03      4.83 o 
   6   1   7       33.70       35.18      7.02 o 
   7   1   7       23.33       24.39      4.52 o 
  -6   2   7        0.02       -0.48      1.92 o 
  -5   2   7       22.91       20.68      4.65 o 
  -4   2   7        0.29        0.07      1.07 o 
  -3   2   7        0.28       -0.45      0.85 o 
  -2   2   7        1.37        0.80      0.28 o 
  -1   2   7       28.36       26.70      2.08 o 
   0   2   7     1108.70     1112.39     21.92 o 
   1   2   7      331.38      326.31     10.50 o 
   2   2   7      347.00      351.37      9.68 o 
   3   2   7       12.71       14.72      1.94 o 
   4   2   7       18.43       19.61      3.82 o 
   5   2   7       23.52       22.54      2.92 o 
   6   2   7       16.18       14.99      4.52 o 
   7   2   7       14.33       17.08      5.46 o 
  -5   3   7       19.75       14.27      3.91 o 
  -4   3   7      263.71      269.96     16.26 o 
  -3   3   7       32.21       29.76      4.98 o 
  -2   3   7      415.38      391.27      9.38 o 
  -1   3   7      118.91      122.61      4.87 o 
   0   3   7        0.00        0.50      0.52 o 
   1   3   7      132.80      129.92      5.62 o 
   2   3   7        4.15        1.87      0.78 o 
   3   3   7      336.37      316.56     13.34 o 
   4   3   7      138.34      131.83      5.81 o 
   5   3   7        4.36        6.58      3.01 o 
   6   3   7       83.33       85.40     10.68 o 
   7   3   7        6.01        7.49      3.71 o 
  -5   4   7        1.17       -0.24      1.67 o 
  -4   4   7        0.83        7.17      3.00 o 
  -3   4   7       72.44       67.87      5.44 o 
  -2   4   7       88.29       86.22      4.33 o 
  -1   4   7      372.91      370.76      9.55 o 
   0   4   7      942.35      968.67     17.87 o 
   1   4   7      628.02      601.87     18.68 o 
   2   4   7      381.03      388.30      8.55 o 
   3   4   7        1.55        1.35      0.52 o 
   4   4   7        0.01       -0.51      0.51 o 
   5   4   7        0.88        0.31      1.55 o 
   6   4   7       54.96       55.61      8.45 o 
   7   4   7       27.40       35.07      7.16 o 
  -5   5   7       26.31       27.43      5.68 o 
  -4   5   7       36.14       38.35      6.42 o 
  -3   5   7        0.84        1.19      1.66 o 
  -2   5   7        5.16        1.73      0.59 o 
  -1   5   7      327.21      324.88      9.25 o 
   0   5   7      559.15      588.38     18.38 o 
   1   5   7        0.57        1.10      0.69 o 
   2   5   7       30.32       33.75      2.77 o 
   3   5   7      172.33      182.27      4.62 o 
   4   5   7        0.10        0.54      0.87 o 
   5   5   7        2.52        3.25      2.37 o 
   6   5   7       27.39       24.85      5.64 o 
   7   5   7        0.09        3.36      1.45 o 
   8   5   7        3.07        2.24      1.73 o 
  -5   6   7       18.02       20.14      5.06 o 
  -4   6   7      152.63      160.01     13.25 o 
  -3   6   7        1.71       -1.68      2.07 o 
  -2   6   7        1.76        0.16      0.80 o 
  -1   6   7        0.58        1.21      0.79 o 
   0   6   7       14.97       15.36      3.30 o 
   1   6   7       58.11       52.02      9.98 o 
   2   6   7       21.30       20.65      2.21 o 
   3   6   7       15.17       14.62      1.58 o 
   4   6   7       86.94       84.59      4.66 o 
   5   6   7      112.68      122.97      8.01 o 
   6   6   7       17.58       18.34      3.25 o 
   7   6   7        4.14        0.84      1.94 o 
  -4   7   7       34.61       40.46      6.76 o 
  -3   7   7       84.49       94.02      9.55 o 
  -2   7   7       52.85       50.32      3.97 o 
  -1   7   7       25.75       20.44      2.40 o 
   0   7   7        2.95        4.13      1.12 o 
   1   7   7       99.33      109.84      7.93 o 
   2   7   7       59.77       63.31      6.43 o 
   3   7   7        2.17        1.27      1.45 o 
   4   7   7       27.24       20.37      2.82 o 
   5   7   7        3.11        2.91      1.72 o 
   6   7   7        2.38        1.06      1.09 o 
   7   7   7       14.17       15.55      3.89 o 
  -4   8   7        2.42        1.75      1.51 o 
  -3   8   7        4.43        5.34      2.55 o 
  -2   8   7      135.83      138.01      7.66 o 
  -1   8   7        0.40        0.82      0.64 o 
   0   8   7      393.08      430.31     11.86 o 
   1   8   7        8.50        9.17      1.62 o 
   2   8   7       97.53       93.61      4.73 o 
   3   8   7       70.13       75.78      7.81 o 
   4   8   7        1.94        1.76      1.05 o 
   5   8   7        0.01        3.33      1.97 o 
   6   8   7        9.44       13.83      2.89 o 
   7   8   7        0.06        5.71      2.19 o 
  -4   9   7        4.04        8.13      3.28 o 
  -3   9   7       22.99       23.23      5.26 o 
  -2   9   7        5.41        4.81      1.55 o 
  -1   9   7       10.93       12.55      2.07 o 
   0   9   7       53.92       54.80      4.09 o 
   1   9   7       12.15       15.29      2.05 o 
   2   9   7       38.50       34.11      4.98 o 
   3   9   7      141.76      141.19     10.61 o 
   4   9   7        1.90        2.53      1.46 o 
   5   9   7       49.38       47.52      6.97 o 
   6   9   7        3.85        3.76      2.52 o 
   7   9   7        4.79        5.28      3.01 o 
  -3  10   7        0.28        1.34      1.56 o 
  -2  10   7      104.18       97.09      7.53 o 
  -1  10   7        3.97        4.03      1.32 o 
   0  10   7       32.47       27.48      3.04 o 
   1  10   7        0.76        0.71      0.94 o 
   2  10   7       14.44       16.63      3.54 o 
   3  10   7       33.85       38.55      5.62 o 
   4  10   7        2.53        3.41      2.86 o 
   5  10   7       22.65       24.19      4.96 o 
   6  10   7        0.93        3.05      2.03 o 
  -3  11   7        7.13        9.59      3.32 o 
  -2  11   7      123.39      118.06      7.31 o 
  -1  11   7        8.72        9.14      1.93 o 
   0  11   7       10.05       13.70      3.07 o 
   1  11   7        0.49       -0.36      0.93 o 
   2  11   7        0.02        1.59      1.82 o 
   3  11   7       22.44       28.97      5.01 o 
   4  11   7        3.02        2.03      2.60 o 
   5  11   7       17.79       21.75      4.80 o 
   6  11   7        5.43        8.24      3.21 o 
  -2  12   7        3.77        3.56      1.34 o 
  -1  12   7       22.52       28.38      3.51 o 
   0  12   7        3.68        4.98      5.24 o 
   1  12   7        1.70        3.12      1.78 o 
   2  12   7        0.21       -1.58      1.58 o 
   3  12   7        9.13        9.23      3.04 o 
   4  12   7        0.64        0.79      1.20 o 
   5  12   7        2.06        5.34      2.58 o 
  -2  13   7        0.07       -1.20      1.20 o 
  -1  13   7        8.62        8.01      3.69 o 
   0  13   7        4.46        3.66      1.92 o 
   1  13   7        2.62        3.93      1.84 o 
   2  13   7        0.01        1.48      1.97 o 
   3  13   7        1.69       -1.59      1.59 o 
   4  13   7        0.04       -2.05      2.05 o 
  -1  14   7       26.93       27.86      5.56 o 
   0  14   7        3.00        1.25      1.26 o 
   1  14   7        0.05        2.98      2.11 o 
   2  14   7        1.12        2.78      2.30 o 
   3  14   7        1.09        3.56      2.32 o 
  -1 -15   8        0.06       -2.87      2.87 o 
   0 -15   8        3.54       -0.29      1.63 o 
  -2 -14   8        6.91        8.43      3.56 o 
  -1 -14   8        3.82        2.11      4.28 o 
   0 -14   8        3.95        2.77      2.43 o 
   1 -14   8        0.49       -1.05      1.87 o 
   2 -14   8        0.03        0.70      1.43 o 
  -3 -13   8       19.17       20.56      4.67 o 
  -2 -13   8        0.04        4.11      2.45 o 
  -1 -13   8       16.58       14.24      3.25 o 
   0 -13   8       88.54      108.28     11.60 o 
   1 -13   8       37.54       44.22      7.54 o 
   2 -13   8        4.69        2.96      1.79 o 
  -3 -12   8        0.54        1.26      3.17 o 
  -2 -12   8        0.62        1.22      0.70 o 
  -1 -12   8        9.59       11.92      2.85 o 
   0 -12   8      105.14      116.45     11.63 o 
   1 -12   8        0.45        1.43      1.25 o 
   2 -12   8       50.38       52.03      7.59 o 
   3 -12   8        2.48       -0.10      1.33 o 
  -4 -11   8        2.31        4.90      2.71 o 
  -3 -11   8       28.23       33.65      5.28 o 
  -2 -11   8        3.02        3.79      1.11 o 
  -1 -11   8        0.00       -0.25      0.98 o 
   0 -11   8        1.47        5.16      2.67 o 
   1 -11   8       10.93       13.88      3.83 o 
   2 -11   8       13.68       15.05      4.02 o 
   3 -11   8       10.82       12.35      3.85 o 
   4 -11   8        4.03        5.20      2.37 o 
  -4 -10   8        2.14        0.76      1.51 o 
  -3 -10   8       62.98       70.28      8.91 o 
  -2 -10   8       10.97       12.68      2.11 o 
  -1 -10   8       71.41       71.94      6.22 o 
   0 -10   8       90.93       80.65      9.07 o 
   1 -10   8        1.34        4.58      2.62 o 
   2 -10   8        8.32       13.00      3.43 o 
   3 -10   8       14.01       14.06      3.79 o 
   4 -10   8        9.28       11.55      3.66 o 
  -4  -9   8        6.04        6.28      1.72 o 
  -3  -9   8        0.05       -1.09      1.31 o 
  -2  -9   8        2.02       -0.13      0.97 o 
  -1  -9   8       19.52       22.03      5.45 o 
   0  -9   8      467.01      452.30     21.72 o 
   1  -9   8      163.37      146.67     11.90 o 
   2  -9   8       21.44       20.20      4.12 o 
   3  -9   8        9.35        8.47      3.15 o 
   4  -9   8        2.20        1.84      1.44 o 
   5  -9   8        0.59       -0.94      1.26 o 
  -5  -8   8        7.83        9.83      3.57 o 
  -4  -8   8       50.09       67.53      6.58 o 
  -3  -8   8        2.88        1.60      1.28 o 
  -2  -8   8       21.54       17.76      3.02 o 
  -1  -8   8        1.62        0.72      1.55 o 
   0  -8   8       18.05       21.14      4.32 o 
   1  -8   8       70.47       77.43      8.38 o 
   2  -8   8        2.12       -0.69      1.86 o 
   3  -8   8        0.75       -0.44      1.45 o 
   4  -8   8       76.04       76.11      8.46 o 
   5  -8   8       12.42       17.50      4.30 o 
  -5  -7   8        1.19        1.11      1.46 o 
  -4  -7   8       47.58       50.42      7.17 o 
  -3  -7   8       33.31       24.27      4.62 o 
  -2  -7   8       39.50       38.80      7.50 o 
  -1  -7   8        1.35        1.46      0.89 o 
   0  -7   8        0.71        0.68      0.72 o 
   1  -7   8      144.58      130.78     10.42 o 
   2  -7   8      371.58      356.35     17.44 o 
   3  -7   8       93.90       93.56      8.81 o 
   4  -7   8      206.13      208.86     13.75 o 
   5  -7   8       10.95        7.75      2.84 o 
   6  -7   8       41.49       35.05      6.03 o 
  -5  -6   8        3.27        0.86      1.02 o 
  -4  -6   8       57.92       55.91      7.55 o 
  -3  -6   8       99.67       93.03      7.13 o 
  -2  -6   8        6.30        3.60      2.32 o 
  -1  -6   8      270.90      253.66     10.60 o 
   0  -6   8      102.25      107.56      6.23 o 
   1  -6   8       27.76       28.14      4.77 o 
   2  -6   8      330.16      311.36     11.24 o 
   3  -6   8      180.66      209.78     12.96 o 
   4  -6   8      256.81      254.57     14.75 o 
   5  -6   8        0.74        1.10      1.04 o 
   6  -6   8       16.12       15.38      4.99 o 
  -5  -5   8       12.18        7.48      3.01 o 
  -4  -5   8       48.29       47.25      6.95 o 
  -3  -5   8        0.03       -1.00      1.08 o 
  -2  -5   8        3.18        5.18      1.57 o 
  -1  -5   8       30.50       27.38      3.34 o 
   0  -5   8      131.56      123.05      5.25 o 
   1  -5   8        0.33       -0.89      1.56 o 
   2  -5   8        4.04        2.11      0.98 o 
   3  -5   8       26.60       20.76      3.92 o 
   4  -5   8      237.04      252.83     14.23 o 
   5  -5   8       37.80       35.09      4.41 o 
   6  -5   8        1.08        1.56      1.71 o 
   7  -5   8        0.40       -0.19      1.51 o 
  -5  -4   8      145.97      151.71     13.01 o 
  -4  -4   8       29.20       30.18      5.63 o 
  -3  -4   8      716.87      677.52     26.81 o 
  -2  -4   8       77.94       96.76      9.30 o 
  -1  -4   8        6.81        5.76      1.49 o 
   0  -4   8        4.62        6.66      1.59 o 
   1  -4   8        0.02        0.26      0.36 o 
   2  -4   8      344.09      345.78     11.29 o 
   3  -4   8       44.21       48.73      4.33 o 
   4  -4   8      396.47      422.27     14.21 o 
   5  -4   8       33.49       27.75      3.74 o 
   6  -4   8        3.27        4.60      1.70 o 
   7  -4   8        0.35       -1.02      1.02 o 
  -6  -3   8        0.02       -0.11      1.06 o 
  -5  -3   8        3.50        4.25      2.24 o 
  -4  -3   8       45.67       46.71      6.90 o 
  -3  -3   8       94.02       74.91      8.19 o 
  -2  -3   8       94.45      104.90      9.52 o 
  -1  -3   8       23.70       21.44      4.02 o 
   0  -3   8      489.61      492.70      9.15 o 
   1  -3   8        0.93        2.94      0.72 o 
   2  -3   8       14.73       13.35      2.04 o 
   3  -3   8       49.65       41.45      3.88 o 
   4  -3   8       60.90       58.52      4.98 o 
   5  -3   8       44.77       49.25      5.86 o 
   6  -3   8       34.18       38.45      4.58 o 
   7  -3   8        0.36        0.39      1.19 o 
  -6  -2   8        3.72       -0.07      1.13 o 
  -5  -2   8       19.60       21.00      4.97 o 
  -4  -2   8        3.01        0.99      0.99 o 
  -3  -2   8      216.41      209.49     14.02 o 
  -2  -2   8      238.65      225.08     13.91 o 
  -1  -2   8      665.18      727.91     25.57 o 
   0  -2   8      960.73     1004.84     22.81 o 
   1  -2   8      452.32      398.83     10.06 o 
   2  -2   8        2.96        0.31      0.29 o 
   3  -2   8       41.91       38.21      2.88 o 
   4  -2   8       46.05       47.10      4.38 o 
   5  -2   8       17.95       22.88      4.71 o 
   6  -2   8        2.12        1.58      1.00 o 
   7  -2   8       15.79       22.51      6.42 o 
  -6  -1   8        3.64        7.95      3.06 o 
  -5  -1   8      135.32      161.06     13.40 o 
  -4  -1   8      111.19      103.25     10.23 o 
  -3  -1   8      489.46      471.60     21.73 o 
  -2  -1   8      300.28      301.40     16.18 o 
  -1  -1   8       19.29       21.68      1.75 o 
   0  -1   8      144.31      151.88      7.60 o 
   1  -1   8      113.16      107.06      5.18 o 
   2  -1   8      113.00      132.60      6.28 o 
   3  -1   8        5.57        4.88      0.65 o 
   4  -1   8       54.63       53.40      3.46 o 
   5  -1   8      105.15       95.54      6.42 o 
   6  -1   8        2.37        4.29      1.61 o 
   7  -1   8        0.29        3.50      3.27 o 
  -6   0   8       18.16       23.66      5.22 o 
  -5   0   8       22.64       23.87      3.58 o 
  -4   0   8       40.07       37.97      6.17 o 
  -3   0   8      236.70      197.76     13.56 o 
  -2   0   8      143.75      122.92     10.12 o 
  -1   0   8      938.28      968.16     16.92 o 
   0   0   8      204.63      222.44     12.52 o 
   1   0   8      283.50      294.97     10.59 o 
   2   0   8      585.97      601.94     15.20 o 
   3   0   8      557.12      543.27     18.44 o 
   4   0   8       67.64       72.42      3.94 o 
   5   0   8        6.91        7.12      1.87 o 
   6   0   8       20.08       25.26      3.80 o 
   7   0   8        0.86        5.17      3.28 o 
  -5   1   8        6.30        7.71      3.24 o 
  -4   1   8       40.26       47.23      7.06 o 
  -3   1   8      223.20      226.06     14.57 o 
  -2   1   8      196.90      189.79     12.60 o 
  -1   1   8      476.91      467.52     10.42 o 
   0   1   8      526.20      552.87     20.36 o 
   1   1   8       25.73       21.38      1.46 o 
   2   1   8      165.42      183.23      7.22 o 
   3   1   8       15.38       14.80      2.13 o 
   4   1   8        9.87       13.04      2.04 o 
   5   1   8      146.00      153.65      7.79 o 
   6   1   8       45.02       37.91      5.21 o 
   7   1   8        4.12        1.63      1.71 o 
  -5   2   8       95.79      109.32     11.03 o 
  -4   2   8      123.50      127.11     11.59 o 
  -3   2   8       25.63       27.46      5.29 o 
  -2   2   8        9.35       10.26      2.98 o 
  -1   2   8       77.51       74.49      5.78 o 
   0   2   8       82.13       90.91      4.97 o 
   1   2   8      434.86      432.62     16.81 o 
   2   2   8      266.54      300.89      9.34 o 
   3   2   8      107.52      119.47      5.92 o 
   4   2   8       25.00       27.52      4.55 o 
   5   2   8       23.45       23.44      5.40 o 
   6   2   8       39.10       41.95      7.65 o 
   7   2   8        7.34        1.81      2.09 o 
  -5   3   8      219.66      260.36     17.53 o 
  -4   3   8       14.23       10.67      3.33 o 
  -3   3   8      605.79      557.73     24.12 o 
  -2   3   8       20.51       20.27      4.15 o 
  -1   3   8       10.90       10.77      1.66 o 
   0   3   8       40.86       37.86      4.27 o 
   1   3   8        0.84        0.49      1.20 o 
   2   3   8        0.59        0.35      0.48 o 
   3   3   8       81.74       83.99      4.80 o 
   4   3   8      151.61      149.46     10.60 o 
   5   3   8        3.03        5.64      2.70 o 
   6   3   8        0.27        3.64      3.05 o 
   7   3   8       28.26       24.92      6.21 o 
  -5   4   8        2.65        3.53      2.73 o 
  -4   4   8        0.86        2.49      2.34 o 
  -3   4   8       39.64       39.07      6.31 o 
  -2   4   8      103.51      106.14      4.90 o 
  -1   4   8       73.54       69.91      4.00 o 
   0   4   8      114.09      129.73      5.82 o 
   1   4   8       80.06       79.78      7.24 o 
   2   4   8       30.02       31.32      3.61 o 
   3   4   8        5.61        3.15      0.77 o 
   4   4   8       48.22       57.18      7.26 o 
   5   4   8       10.35       10.52      3.75 o 
   6   4   8        5.13        4.91      2.71 o 
   7   4   8       26.25       29.91      6.84 o 
  -4   5   8        1.13        0.35      1.46 o 
  -3   5   8       33.87       33.35      5.75 o 
  -2   5   8        4.87        4.60      1.12 o 
  -1   5   8       84.72       81.75      4.54 o 
   0   5   8       11.05       10.44      2.77 o 
   1   5   8      206.51      206.19      7.70 o 
   2   5   8       11.63        9.47      1.61 o 
   3   5   8      994.56     1044.22     17.96 o 
   4   5   8       58.47       53.80      7.81 o 
   5   5   8        1.20        5.50      2.98 o 
   6   5   8       19.40       24.78      5.83 o 
   7   5   8        5.92        6.29      4.00 o 
  -4   6   8       13.22       11.29      3.77 o 
  -3   6   8       53.10       51.79      7.41 o 
  -2   6   8       13.96        8.50      4.05 o 
  -1   6   8       26.34       24.09      4.51 o 
   0   6   8        4.27        3.17      0.89 o 
   1   6   8       10.30       14.23      2.06 o 
   2   6   8       38.72       37.63      3.73 o 
   3   6   8      134.35      131.20      5.61 o 
   4   6   8       11.52        8.87      3.49 o 
   5   6   8       16.56       18.19      3.24 o 
   6   6   8        0.60        0.36      1.74 o 
   7   6   8       14.67       15.70      3.41 o 
  -4   7   8        2.36        3.30      2.45 o 
  -3   7   8        1.64       -0.12      1.53 o 
  -2   7   8        0.01        0.31      0.63 o 
  -1   7   8        4.87        4.96      1.15 o 
   0   7   8       11.37       10.28      2.32 o 
   1   7   8       26.11       26.31      2.77 o 
   2   7   8       45.68       51.74      7.77 o 
   3   7   8        1.75        3.20      1.99 o 
   4   7   8       72.27       83.88      8.91 o 
   5   7   8       78.06       77.43      7.42 o 
   6   7   8        0.84        2.41      1.39 o 
   7   7   8        0.59        0.61      1.18 o 
  -4   8   8        5.56        4.08      2.75 o 
  -3   8   8       13.23       16.53      4.50 o 
  -2   8   8       67.63       64.33      4.81 o 
  -1   8   8      265.73      280.07      9.90 o 
   0   8   8      293.00      280.88      9.64 o 
   1   8   8       74.17       69.65      4.53 o 
   2   8   8        0.10       -0.11      1.02 o 
   3   8   8       49.96       53.22      6.62 o 
   4   8   8        0.05        0.03      1.30 o 
   5   8   8       11.74        7.99      2.95 o 
   6   8   8        0.01       -1.25      1.25 o 
   7   8   8        0.06        3.22      2.57 o 
  -3   9   8       22.70       27.41      5.55 o 
  -2   9   8        3.52        3.98      1.34 o 
  -1   9   8        0.73        0.18      0.71 o 
   0   9   8       10.93       13.37      2.10 o 
   1   9   8       11.78       15.77      2.28 o 
   2   9   8        6.06        4.63      1.94 o 
   3   9   8       70.58       65.38      7.47 o 
   4   9   8        0.01       -0.33      1.44 o 
   5   9   8        4.04        1.35      1.81 o 
   6   9   8        0.39       -0.73      1.40 o 
  -3  10   8       26.42       31.05      5.95 o 
  -2  10   8        3.01        6.62      2.62 o 
  -1  10   8      188.15      198.56     12.14 o 
   0  10   8       91.59       98.85      5.91 o 
   1  10   8        7.25        6.45      1.45 o 
   2  10   8        0.02        0.76      1.12 o 
   3  10   8       26.84       27.57      4.96 o 
   4  10   8        1.43        0.50      1.39 o 
   5  10   8        0.41        1.67      1.82 o 
   6  10   8        1.92        0.57      1.78 o 
  -2  11   8        1.02        2.34      1.64 o 
  -1  11   8       18.81       22.69      3.54 o 
   0  11   8       86.47       70.20      5.17 o 
   1  11   8        8.22        4.66      1.98 o 
   2  11   8       16.89       16.08      3.61 o 
   3  11   8       12.65        9.72      2.68 o 
   4  11   8        0.11       -0.17      1.86 o 
   5  11   8        2.57        4.54      2.10 o 
  -2  12   8        4.04        1.62      1.39 o 
  -1  12   8       26.69       26.91      3.46 o 
   0  12   8        9.30       10.83      2.09 o 
   1  12   8       10.13        8.03      2.88 o 
   2  12   8       22.55       30.09      5.15 o 
   3  12   8        1.48       -0.71      1.14 o 
   4  12   8        2.88       17.47      4.50 o 
   5  12   8        1.31       -1.44      1.44 o 
  -2  13   8        4.01        5.72      2.46 o 
  -1  13   8        7.97        8.68      2.01 o 
   0  13   8        2.63        1.83      1.45 o 
   1  13   8        0.16        0.95      1.60 o 
   2  13   8        7.31       10.85      3.46 o 
   3  13   8        9.01        5.82      2.43 o 
   4  13   8        0.88        5.70      2.73 o 
  -1  14   8        2.76        4.58      2.33 o 
   0  14   8        1.01       -1.21      1.95 o 
   1  14   8        1.35        5.13      2.72 o 
   2  14   8        1.66        3.79      2.50 o 
  -1 -14   9       16.40       24.71      4.35 o 
   0 -14   9        8.00        9.33      3.87 o 
  -3 -13   9        1.30        0.65      1.59 o 
  -2 -13   9        0.37        0.14      1.09 o 
  -1 -13   9       20.77       11.94      2.99 o 
   0 -13   9        9.67       14.42      4.62 o 
   1 -13   9        3.06        4.36      2.62 o 
   2 -13   9       32.87       29.16      4.41 o 
  -3 -12   9        0.35        1.58      1.68 o 
  -2 -12   9        0.00        0.68      0.83 o 
  -1 -12   9        3.09        1.18      1.30 o 
   0 -12   9        5.88        7.01      3.55 o 
   1 -12   9        1.12        6.21      3.46 o 
   2 -12   9        0.02       -0.58      0.94 o 
   3 -12   9        0.52       -0.75      2.11 o 
  -3 -11   9        8.75        9.90      2.11 o 
  -2 -11   9       26.20       19.94      2.74 o 
  -1 -11   9       11.78        9.69      1.89 o 
   0 -11   9       11.86        7.10      3.12 o 
   1 -11   9       30.60       32.70      6.25 o 
   2 -11   9        5.79        9.94      3.19 o 
   3 -11   9       30.55       31.74      6.09 o 
  -4 -10   9        9.25        7.06      2.29 o 
  -3 -10   9       46.45       45.30      4.37 o 
  -2 -10   9        7.43        6.95      2.08 o 
  -1 -10   9      162.14      147.03      9.26 o 
   0 -10   9        1.64        0.85      1.00 o 
   1 -10   9       12.69       11.22      3.78 o 
   2 -10   9        2.63        2.71      2.01 o 
   3 -10   9        0.36        4.19      2.17 o 
   4 -10   9        0.42        1.18      1.56 o 
  -4  -9   9        0.26       -0.65      2.15 o 
  -3  -9   9        3.90        2.34      1.59 o 
  -2  -9   9        5.57        2.06      1.19 o 
  -1  -9   9      329.84      303.82     13.12 o 
   0  -9   9        2.77        3.09      1.28 o 
   1  -9   9       14.72       11.35      3.70 o 
   2  -9   9       20.75       23.26      3.38 o 
   3  -9   9        0.26        1.08      1.33 o 
   4  -9   9        3.73        3.37      2.42 o 
   5  -9   9        8.29        9.02      3.37 o 
  -4  -8   9       21.87       25.51      5.50 o 
  -3  -8   9       26.27       21.11      3.74 o 
  -2  -8   9       10.46       11.62      2.93 o 
  -1  -8   9       52.66       57.06      5.46 o 
   0  -8   9       54.29       55.33      5.01 o 
   1  -8   9        1.00        0.27      1.73 o 
   2  -8   9       11.58       11.45      3.15 o 
   3  -8   9       19.45       18.60      4.23 o 
   4  -8   9        0.81        0.88      1.32 o 
   5  -8   9        3.42        1.93      1.34 o 
  -4  -7   9       23.32       17.30      4.59 o 
  -3  -7   9       43.70       35.67      4.63 o 
  -2  -7   9        6.29        1.48      0.89 o 
  -1  -7   9      569.69      581.81     17.78 o 
   0  -7   9       18.97       19.68      5.58 o 
   1  -7   9      152.16      162.57     12.34 o 
   2  -7   9       10.42       11.96      3.17 o 
   3  -7   9        0.09       -1.00      1.33 o 
   4  -7   9       29.47       34.28      5.70 o 
   5  -7   9       19.79       20.98      4.70 o 
   6  -7   9       11.03        6.71      2.79 o 
  -5  -6   9        2.63        2.47      2.14 o 
  -4  -6   9        0.07        1.33      1.56 o 
  -3  -6   9        9.79        9.89      3.37 o 
  -2  -6   9        0.27        0.16      1.02 o 
  -1  -6   9      959.02      954.06     23.01 o 
   0  -6   9      369.73      395.65     13.09 o 
   1  -6   9      504.77      478.12     13.67 o 
   2  -6   9      216.28      218.40     13.96 o 
   3  -6   9       54.69       44.30      6.10 o 
   4  -6   9      127.16      141.75     11.36 o 
   5  -6   9       74.91       72.17      6.57 o 
   6  -6   9        0.38        1.98      1.44 o 
  -5  -5   9       68.03       65.01      8.92 o 
  -4  -5   9       34.18       37.11      6.45 o 
  -3  -5   9       32.95       27.80      5.25 o 
  -2  -5   9       13.87       10.56      2.33 o 
  -1  -5   9      172.85      167.25      8.66 o 
   0  -5   9        3.29        2.84      0.84 o 
   1  -5   9      139.52      148.69      6.96 o 
   2  -5   9       20.62       14.55      2.33 o 
   3  -5   9        0.42        0.23      1.17 o 
   4  -5   9      179.81      172.48     12.57 o 
   5  -5   9        3.34        2.49      1.33 o 
   6  -5   9        7.98        4.98      1.91 o 
   7  -5   9       18.85       27.55      5.51 o 
  -5  -4   9       63.90       68.71      9.14 o 
  -4  -4   9       21.01       14.92      4.22 o 
  -3  -4   9       28.29       35.83      6.01 o 
  -2  -4   9      209.12      207.80     14.40 o 
  -1  -4   9     1463.73     1501.54     29.42 o 
   0  -4   9        2.04       -0.17      1.98 o 
   1  -4   9        0.28        0.30      0.60 o 
   2  -4   9       94.67       83.35      5.54 o 
   3  -4   9       38.70       40.18      3.23 o 
   4  -4   9        9.50        8.59      2.03 o 
   5  -4   9       19.40       20.80      3.40 o 
   6  -4   9       15.40       18.41      3.49 o 
   7  -4   9        0.10       -0.70      1.24 o 
  -5  -3   9        0.00       -2.05      2.05 o 
  -4  -3   9       45.83       41.00      6.72 o 
  -3  -3   9       19.87       33.13      5.88 o 
  -2  -3   9      109.13       93.22      9.46 o 
  -1  -3   9     2854.48     2809.49     64.66 o 
   0  -3   9       60.21       56.26      3.13 o 
   1  -3   9       26.32       25.75      2.55 o 
   2  -3   9        0.86        1.43      0.44 o 
   3  -3   9       18.38       30.27      3.53 o 
   4  -3   9        0.61        1.39      1.81 o 
   5  -3   9       45.55       61.18      8.00 o 
   6  -3   9        0.02        5.69      3.79 o 
   7  -3   9        2.35        3.35      2.36 o 
  -6  -2   9        2.98        1.32      2.18 o 
  -5  -2   9       65.95       62.75      8.67 o 
  -4  -2   9       37.35       29.31      5.73 o 
  -3  -2   9        0.19        1.80      1.91 o 
  -2  -2   9       66.97       64.07      7.62 o 
  -1  -2   9      415.05      414.57     19.68 o 
   0  -2   9      196.07      193.40      5.92 o 
   1  -2   9      504.48      516.00     13.02 o 
   2  -2   9        1.91        1.42      0.37 o 
   3  -2   9       15.45       15.80      2.43 o 
   4  -2   9      498.82      508.61     12.30 o 
   5  -2   9        1.62        1.49      0.99 o 
   6  -2   9        1.56        0.29      1.13 o 
   7  -2   9        0.01        3.33      3.62 o 
  -5  -1   9      133.58      131.09     12.63 o 
  -4  -1   9       15.77        3.07      1.98 o 
  -3  -1   9       92.56      128.58     11.48 o 
  -2  -1   9       30.82       24.05      4.74 o 
  -1  -1   9       19.12       28.55      4.95 o 
   0  -1   9        0.25       -0.22      1.15 o 
   1  -1   9      104.15      103.10      5.23 o 
   2  -1   9        8.58        7.43      1.62 o 
   3  -1   9       29.88       31.52      3.52 o 
   4  -1   9      126.49      128.12     11.35 o 
   5  -1   9      240.08      250.40      8.55 o 
   6  -1   9        0.90        2.22      1.47 o 
   7  -1   9        5.60        6.51      3.85 o 
  -5   0   9       75.61       91.32     10.56 o 
  -4   0   9        0.03        0.15      1.01 o 
  -3   0   9       91.96      114.83     10.83 o 
  -2   0   9       10.67        9.92      3.10 o 
  -1   0   9      424.52      419.24     14.70 o 
   0   0   9      160.03      153.25     10.83 o 
   1   0   9        2.88        3.32      1.05 o 
   2   0   9      239.88      248.65      9.14 o 
   3   0   9        5.77        5.33      1.34 o 
   4   0   9       19.03       24.10      2.98 o 
   5   0   9      109.03      116.83      7.07 o 
   6   0   9        0.04        1.48      1.03 o 
   7   0   9        1.37        3.00      1.84 o 
  -5   1   9       95.76       97.61      7.68 o 
  -4   1   9        0.11       -0.64      1.30 o 
  -3   1   9       14.39        8.41      2.94 o 
  -2   1   9      155.20      156.91     12.03 o 
  -1   1   9      691.35      683.41     24.09 o 
   0   1   9        0.22        4.43      2.36 o 
   1   1   9      190.50      204.83      5.59 o 
   2   1   9       39.88       40.18      3.46 o 
   3   1   9      319.65      319.58     10.79 o 
   4   1   9       89.94       90.94      5.77 o 
   5   1   9      112.87      112.74      6.75 o 
   6   1   9       39.42       32.17      6.88 o 
   7   1   9        2.33        1.95      2.68 o 
  -5   2   9       56.33       57.56      8.28 o 
  -4   2   9       12.88       20.60      5.12 o 
  -3   2   9       23.01       15.36      4.06 o 
  -2   2   9       68.40       68.55      8.11 o 
  -1   2   9        3.55        4.08      0.99 o 
   0   2   9      128.26      130.05      6.03 o 
   1   2   9      127.14      128.64      5.80 o 
   2   2   9        1.57        1.65      1.33 o 
   3   2   9       90.02       96.24      5.56 o 
   4   2   9      255.92      254.99      9.69 o 
   5   2   9      143.11      148.96     13.41 o 
   6   2   9        0.03       -2.14      2.50 o 
   7   2   9        2.80        3.64      2.82 o 
  -5   3   9       39.06       36.06      6.49 o 
  -4   3   9        9.75        6.70      1.97 o 
  -3   3   9       14.64       32.38      5.78 o 
  -2   3   9        4.62        8.00      2.93 o 
  -1   3   9        2.83        1.56      0.86 o 
   0   3   9      208.04      227.08     11.08 o 
   1   3   9        0.99        0.25      1.21 o 
   2   3   9        4.48        4.59      1.19 o 
   3   3   9       65.06       68.61      5.25 o 
   4   3   9       59.78       61.04      4.39 o 
   5   3   9      205.61      195.58     15.35 o 
   6   3   9        3.45        2.27      1.92 o 
   7   3   9        0.25        0.76      2.40 o 
  -4   4   9        0.05        0.33      1.42 o 
  -3   4   9        0.66        2.59      2.03 o 
  -2   4   9      122.37      126.92     10.95 o 
  -1   4   9      258.09      270.79      8.52 o 
   0   4   9       18.20       21.10      2.39 o 
   1   4   9      748.64      796.81     17.44 o 
   2   4   9        1.46        1.70      1.66 o 
   3   4   9        1.98        0.84      0.87 o 
   4   4   9       53.25       49.50      6.90 o 
   5   4   9        4.56        4.26      2.18 o 
   6   4   9        1.78        5.54      3.05 o 
   7   4   9        0.02        0.95      1.57 o 
  -4   5   9        0.60       -0.44      1.05 o 
  -3   5   9        0.12        1.47      1.96 o 
  -2   5   9        0.41        1.28      1.85 o 
  -1   5   9       25.79       31.54      2.89 o 
   0   5   9       16.89       14.51      3.28 o 
   1   5   9       34.95       40.74      4.22 o 
   2   5   9       17.30       14.29      2.08 o 
   3   5   9        6.00        6.52      1.46 o 
   4   5   9       22.87       20.24      3.14 o 
   5   5   9       58.62       63.68      8.47 o 
   6   5   9        5.50        3.94      1.87 o 
   7   5   9        1.64        2.79      2.68 o 
  -4   6   9        0.50        2.35      2.35 o 
  -3   6   9      106.66      126.66     11.85 o 
  -2   6   9       29.38       28.74      5.25 o 
  -1   6   9       49.13       46.56      3.68 o 
   0   6   9       33.02       38.18      3.36 o 
   1   6   9       45.64       44.43      3.69 o 
   2   6   9        0.59        0.55      0.63 o 
   3   6   9        9.44       11.44      1.83 o 
   4   6   9       31.02       25.12      3.49 o 
   5   6   9      117.51      132.17      8.64 o 
   6   6   9        0.21       -0.41      1.42 o 
   7   6   9       12.35       29.50      6.58 o 
  -3   7   9       14.00       18.09      4.61 o 
  -2   7   9       75.49       69.38      8.27 o 
  -1   7   9       78.29       88.19      6.68 o 
   0   7   9       66.17       64.49      4.54 o 
   1   7   9       37.15       36.72      3.39 o 
   2   7   9        0.84        2.24      0.79 o 
   3   7   9       84.82       79.25      8.25 o 
   4   7   9       26.52       35.39      6.00 o 
   5   7   9       11.17       10.48      2.64 o 
   6   7   9       15.27       13.93      3.14 o 
   7   7   9        8.51        5.68      3.10 o 
  -3   8   9       15.47       17.42      4.42 o 
  -2   8   9       13.19       13.72      3.96 o 
  -1   8   9       11.24        5.63      1.52 o 
   0   8   9       14.75       13.66      3.30 o 
   1   8   9      143.81      149.54     10.05 o 
   2   8   9        0.59       -1.64      1.64 o 
   3   8   9        0.23       -0.26      1.22 o 
   4   8   9       11.13        4.67      2.36 o 
   5   8   9        2.20        3.53      2.74 o 
   6   8   9        0.56        0.42      1.24 o 
  -3   9   9       41.07       45.00      7.39 o 
  -2   9   9        4.15        4.41      2.09 o 
  -1   9   9       13.39       11.98      2.10 o 
   0   9   9        4.23        4.21      2.85 o 
   1   9   9       18.24       19.80      2.63 o 
   2   9   9        4.30        3.55      1.83 o 
   3   9   9       11.56       18.70      4.29 o 
   4   9   9        0.00       -0.85      1.58 o 
   5   9   9       11.91       11.05      3.61 o 
   6   9   9        2.62        2.12      2.10 o 
  -2  10   9       13.29       17.74      4.27 o 
  -1  10   9       16.31       13.03      2.30 o 
   0  10   9       74.34       77.10      5.39 o 
   1  10   9       15.10       14.86      2.29 o 
   2  10   9       52.83       51.32      6.46 o 
   3  10   9       10.74       12.28      3.48 o 
   4  10   9        1.41        2.39      1.82 o 
   5  10   9        1.85        1.39      1.57 o 
  -2  11   9        1.55        2.95      2.11 o 
  -1  11   9        1.41        0.66      1.09 o 
   0  11   9       10.45        6.88      2.22 o 
   1  11   9       93.36       89.95      8.58 o 
   2  11   9       15.52        9.69      2.73 o 
   3  11   9       12.11       10.54      3.15 o 
   4  11   9        6.50        4.70      2.45 o 
   5  11   9        5.59        6.41      2.97 o 
  -2  12   9       10.60       10.61      3.55 o 
  -1  12   9        7.45        5.73      1.70 o 
   0  12   9        2.26        3.39      1.86 o 
   1  12   9        3.89        3.91      1.90 o 
   2  12   9        9.16        7.85      2.82 o 
   3  12   9       50.49       49.69      6.93 o 
   4  12   9        4.58        5.63      2.56 o 
  -1  13   9        5.78        4.77      1.66 o 
   0  13   9        1.44        2.46      1.39 o 
   1  13   9        1.29        3.68      2.05 o 
   2  13   9        1.89        3.61      2.29 o 
   3  13   9       20.01       32.43      5.90 o 
   0  14   9        0.01       -1.65      2.39 o 
   1  14   9       10.71       13.78      3.65 o 
  -1 -14  10        3.11        4.19      2.83 o 
   0 -14  10       31.61       25.71      6.38 o 
  -2 -13  10        4.87        3.62      2.27 o 
  -1 -13  10        3.61        5.27      5.50 o 
   0 -13  10        4.26        2.02      1.95 o 
   1 -13  10       13.54       10.35      4.30 o 
  -3 -12  10        1.31        0.36      1.24 o 
  -2 -12  10        0.06        0.19      1.04 o 
  -1 -12  10        0.63        1.06      1.55 o 
   0 -12  10        2.63       -0.17      2.64 o 
   1 -12  10       21.25       14.99      4.60 o 
   2 -12  10        3.98        2.57      2.55 o 
  -3 -11  10        5.53        6.46      2.17 o 
  -2 -11  10        5.60        4.53      1.56 o 
  -1 -11  10       20.54       24.92      4.01 o 
   0 -11  10        1.86        4.31      2.09 o 
   1 -11  10        0.63       -1.16      1.82 o 
   2 -11  10        6.89        4.72      2.67 o 
   3 -11  10        6.95        9.35      2.47 o 
  -3 -10  10       19.32       14.14      3.30 o 
  -2 -10  10       53.45       57.24      6.21 o 
  -1 -10  10        8.23        7.18      2.20 o 
   0 -10  10       17.09       16.50      3.16 o 
   1 -10  10      183.16      174.67     14.59 o 
   2 -10  10       30.39       38.05      6.77 o 
   3 -10  10        2.05        2.04      1.10 o 
   4 -10  10        0.84        0.80      1.37 o 
  -4  -9  10        8.76        7.39      3.43 o 
  -3  -9  10        0.00       -0.92      1.48 o 
  -2  -9  10        2.92        6.97      2.31 o 
  -1  -9  10        5.08        4.30      1.69 o 
   0  -9  10        1.11        0.62      1.66 o 
   1  -9  10      386.52      391.93     21.65 o 
   2  -9  10        2.89        0.00      1.69 o 
   3  -9  10       45.59       53.50      5.51 o 
   4  -9  10        0.04        0.25      1.58 o 
  -4  -8  10        0.00        1.29      2.12 o 
  -3  -8  10       62.90       58.70      6.35 o 
  -2  -8  10       42.59       39.40      4.90 o 
  -1  -8  10        8.43        9.76      2.39 o 
   0  -8  10        6.23        6.29      2.81 o 
   1  -8  10        0.04        0.86      1.87 o 
   2  -8  10       11.29       12.81      3.61 o 
   3  -8  10       13.24       14.37      2.72 o 
   4  -8  10        3.78       11.35      3.66 o 
   5  -8  10        6.31        6.20      2.01 o 
  -4  -7  10       18.13       24.62      5.51 o 
  -3  -7  10       60.26       53.62      8.19 o 
  -2  -7  10      127.88      134.51      8.96 o 
  -1  -7  10       99.11      106.06      7.50 o 
   0  -7  10       27.53       32.80      3.91 o 
   1  -7  10      118.44      106.53      6.63 o 
   2  -7  10       13.16       13.75      3.80 o 
   3  -7  10       43.18       50.79      5.04 o 
   4  -7  10       14.28       12.24      2.61 o 
   5  -7  10        0.69        1.57      1.27 o 
  -5  -6  10       16.41       20.73      5.22 o 
  -4  -6  10        2.56        4.72      2.94 o 
  -3  -6  10       38.96       39.61      6.82 o 
  -2  -6  10       10.59       12.49      2.69 o 
  -1  -6  10        7.90       12.08      2.45 o 
   0  -6  10       34.85       38.29      4.09 o 
   1  -6  10      331.69      313.16     12.49 o 
   2  -6  10        6.08        8.24      1.85 o 
   3  -6  10        6.56        7.32      2.08 o 
   4  -6  10       39.45       40.69      5.17 o 
   5  -6  10        0.41       -0.68      0.94 o 
   6  -6  10        4.26        5.35      2.03 o 
  -5  -5  10       62.72       77.73     10.02 o 
  -4  -5  10        0.31        3.40      2.72 o 
  -3  -5  10      102.95      115.53     11.63 o 
  -2  -5  10       13.96       10.35      3.46 o 
  -1  -5  10       20.33       17.61      2.96 o 
   0  -5  10        1.42       -0.20      0.88 o 
   1  -5  10      253.99      228.31     17.03 o 
   2  -5  10      118.97      122.31      7.10 o 
   3  -5  10       66.55       69.29      5.67 o 
   4  -5  10        0.29        1.14      1.20 o 
   5  -5  10       10.76       16.79      3.24 o 
   6  -5  10       12.20       12.41      3.56 o 
  -5  -4  10       31.92       39.51      7.12 o 
  -4  -4  10        5.51        2.15      1.75 o 
  -3  -4  10      238.25      242.23     16.77 o 
  -2  -4  10       34.27       29.43      5.65 o 
  -1  -4  10      137.63      152.84     12.46 o 
   0  -4  10       90.90       66.43      7.72 o 
   1  -4  10        5.20        3.10      2.06 o 
   2  -4  10      219.73      229.92      9.60 o 
   3  -4  10       88.39       97.30      6.63 o 
   4  -4  10       68.09       67.89      4.66 o 
   5  -4  10       34.43       31.58      4.27 o 
   6  -4  10       24.56       29.04      4.40 o 
   7  -4  10        7.99        9.09      3.24 o 
  -5  -3  10        0.65        0.71      2.45 o 
  -4  -3  10        0.01        0.00      1.99 o 
  -3  -3  10       94.92       85.49      9.77 o 
  -2  -3  10       28.51       23.32      4.86 o 
  -1  -3  10      123.03      115.73     10.73 o 
   0  -3  10        1.55       -1.24      2.07 o 
   1  -3  10      148.10      145.61      5.17 o 
   2  -3  10       14.98       15.65      2.37 o 
   3  -3  10      231.42      226.93     10.03 o 
   4  -3  10        1.02        5.16      1.71 o 
   5  -3  10       11.26       11.09      1.92 o 
   6  -3  10        2.98        3.07      1.55 o 
   7  -3  10       12.52        7.41      3.01 o 
  -5  -2  10      117.88      121.41     12.68 o 
  -4  -2  10        8.42        7.52      3.39 o 
  -3  -2  10       29.44       35.21      6.38 o 
  -2  -2  10        0.03        0.32      1.30 o 
  -1  -2  10       73.97       53.98      7.28 o 
   0  -2  10      138.25      153.88     11.70 o 
   1  -2  10      302.18      306.02      9.97 o 
   2  -2  10       18.18       12.95      3.06 o 
   3  -2  10        0.35        2.94      1.26 o 
   4  -2  10       12.57       14.07      2.66 o 
   5  -2  10       53.49       55.12      4.78 o 
   6  -2  10       26.21       22.28      3.69 o 
  -5  -1  10       16.51       14.19      4.22 o 
  -4  -1  10      130.40      132.95     12.77 o 
  -3  -1  10       11.90       19.45      4.66 o 
  -2  -1  10      132.50      122.67     11.22 o 
  -1  -1  10       41.09       32.66      5.35 o 
   0  -1  10        6.55        6.41      2.53 o 
   1  -1  10        1.59        0.55      0.52 o 
   2  -1  10        0.16       -0.61      0.96 o 
   3  -1  10      258.87      244.44     10.05 o 
   4  -1  10       37.64       40.92      4.21 o 
   5  -1  10      148.76      158.39      8.86 o 
   6  -1  10        0.54       -1.21      3.86 o 
  -5   0  10        0.01        0.68      1.26 o 
  -4   0  10        0.01        0.91      1.46 o 
  -3   0  10      181.69      170.92     13.97 o 
  -2   0  10        0.25        0.29      1.13 o 
  -1   0  10       28.66       32.21      5.41 o 
   0   0  10       77.59       79.04      8.24 o 
   1   0  10      109.48      105.10      5.39 o 
   2   0  10       18.13       13.53      3.12 o 
   3   0  10        3.71        2.22      1.32 o 
   4   0  10       44.72       47.23      5.90 o 
   5   0  10       18.19       17.44      2.81 o 
   6   0  10        5.60        1.21      1.94 o 
   7   0  10       14.02       16.84      5.49 o 
  -5   1  10        1.86        0.86      1.05 o 
  -4   1  10        0.60       -0.39      1.38 o 
  -3   1  10        0.00        3.67      2.49 o 
  -2   1  10      382.20      393.99     20.51 o 
  -1   1  10       34.63       40.09      3.00 o 
   0   1  10      418.15      428.82     13.57 o 
   1   1  10      511.91      548.65     21.73 o 
   2   1  10       71.44       81.38      5.20 o 
   3   1  10        1.39        1.89      0.97 o 
   4   1  10        0.05        0.31      0.95 o 
   5   1  10        4.66        3.44      2.38 o 
   6   1  10       26.78       26.18      6.57 o 
   7   1  10        0.71        1.08      1.88 o 
  -4   2  10       52.26       46.86      7.62 o 
  -3   2  10      191.55      190.40     14.64 o 
  -2   2  10      503.54      520.51     23.95 o 
  -1   2  10       32.91       32.43      3.14 o 
   0   2  10        6.85        3.95      1.22 o 
   1   2  10        3.50        2.50      1.28 o 
   2   2  10       13.80       11.90      2.00 o 
   3   2  10        2.82        3.82      1.25 o 
   4   2  10       40.60       36.48      3.72 o 
   5   2  10       84.62       77.98      9.87 o 
   6   2  10       20.55        8.13      3.56 o 
   7   2  10        0.89        4.01      2.68 o 
  -4   3  10       37.52       39.67      7.05 o 
  -3   3  10       74.94       74.82      9.19 o 
  -2   3  10      103.21       89.59      9.49 o 
  -1   3  10        0.29        1.15      0.66 o 
   0   3  10      313.70      319.61     10.25 o 
   1   3  10      250.45      243.22      9.23 o 
   2   3  10        3.63        4.42      1.55 o 
   3   3  10       65.98       68.08      4.83 o 
   4   3  10      117.34      115.48     12.02 o 
   5   3  10       33.94       30.33      5.93 o 
   6   3  10        0.48        0.45      1.09 o 
   7   3  10        2.49        8.40      3.57 o 
  -4   4  10        0.24        2.04      1.65 o 
  -3   4  10       42.93       36.85      6.43 o 
  -2   4  10       95.22       90.49      9.71 o 
  -1   4  10      191.03      197.45      7.43 o 
   0   4  10      505.85      524.96     13.62 o 
   1   4  10       75.55       78.79      5.14 o 
   2   4  10       22.04       19.07      2.57 o 
   3   4  10       28.01       27.39      3.76 o 
   4   4  10        7.45        4.04      2.16 o 
   5   4  10       10.55       16.63      4.57 o 
   6   4  10        0.11        0.58      1.80 o 
  -4   5  10       46.38       63.67      9.06 o 
  -3   5  10       47.05       49.48      5.98 o 
  -2   5  10        0.09        0.41      1.57 o 
  -1   5  10       26.95       25.09      2.66 o 
   0   5  10        4.37        5.88      1.46 o 
   1   5  10        7.09        8.72      1.67 o 
   2   5  10       36.68       37.29      5.63 o 
   3   5  10        1.41        1.14      0.79 o 
   4   5  10        5.28        3.03      1.43 o 
   5   5  10       30.49       27.58      5.74 o 
   6   5  10       45.65       45.75      7.83 o 
  -3   6  10       13.73       12.99      3.91 o 
  -2   6  10      180.45      189.17     14.23 o 
  -1   6  10       14.38       13.38      3.37 o 
   0   6  10        0.33       -0.24      0.71 o 
   1   6  10        8.15        8.86      2.16 o 
   2   6  10        6.78        5.34      3.29 o 
   3   6  10        8.56        6.01      2.52 o 
   4   6  10       11.07       17.06      5.49 o 
   5   6  10       24.78       23.11      3.79 o 
   6   6  10        0.56        0.97      1.35 o 
  -3   7  10        0.38       -1.66      2.31 o 
  -2   7  10        1.93        0.83      1.53 o 
  -1   7  10       63.77       68.33      4.78 o 
   0   7  10        1.51        0.79      1.34 o 
   1   7  10        6.67        6.66      1.67 o 
   2   7  10        0.06        2.80      1.16 o 
   3   7  10        4.10        9.31      2.99 o 
   4   7  10       20.25       23.32      5.04 o 
   5   7  10        3.93        4.73      1.69 o 
   6   7  10        1.06        1.12      1.36 o 
  -3   8  10        0.01       -0.83      1.60 o 
  -2   8  10        4.30        5.08      2.06 o 
  -1   8  10       20.17       23.86      3.10 o 
   0   8  10      108.75       95.96      7.79 o 
   1   8  10        3.58        3.48      1.31 o 
   2   8  10       15.14       13.58      3.21 o 
   3   8  10       24.44       19.49      4.24 o 
   4   8  10       34.37       41.31      6.67 o 
   5   8  10       17.86       27.34      5.74 o 
   6   8  10        5.87        1.57      2.07 o 
  -2   9  10        2.24        5.90      2.88 o 
  -1   9  10       18.70       24.42      7.62 o 
   0   9  10       21.75       18.10      2.57 o 
   1   9  10        0.06       -0.08      0.83 o 
   2   9  10        0.54        2.16      0.87 o 
   3   9  10        3.34        3.19      1.77 o 
   4   9  10       28.76       36.56      6.24 o 
   5   9  10        1.41        5.06      2.23 o 
  -2  10  10        0.31        0.80      1.39 o 
  -1  10  10       13.92       16.49      4.03 o 
   0  10  10        5.77        3.98      1.43 o 
   1  10  10       26.59       23.13      4.28 o 
   2  10  10        0.01       -0.18      0.80 o 
   3  10  10       16.15       14.26      3.88 o 
   4  10  10        0.42        2.92      2.27 o 
   5  10  10        1.49       -1.42      2.09 o 
  -2  11  10        4.01       10.13      3.59 o 
  -1  11  10        7.53       11.12      3.26 o 
   0  11  10        5.30        6.53      1.67 o 
   1  11  10       23.21       15.33      3.74 o 
   2  11  10        1.79        3.28      1.69 o 
   3  11  10        1.13        4.85      2.53 o 
   4  11  10        7.08        1.08      1.61 o 
  -1  12  10        0.56        1.16      1.40 o 
   0  12  10        5.05        8.63      2.95 o 
   1  12  10        4.53        0.81      0.83 o 
   2  12  10        2.35        5.22      2.53 o 
   3  12  10        1.64        0.02      1.51 o 
   4  12  10       17.63       10.96      3.71 o 
   0  13  10       21.05       17.51      4.18 o 
   1  13  10       11.51       14.36      3.86 o 
   2  13  10        0.00        2.66      2.04 o 
  -1 -13  11        6.18        1.85      1.77 o 
  -2 -12  11        2.45        1.14      1.17 o 
  -1 -12  11        0.01        1.61      1.99 o 
   0 -12  11        7.44       10.05      4.11 o 
   1 -12  11        1.41        4.43      2.62 o 
  -3 -11  11       47.01       52.17      8.94 o 
  -2 -11  11        0.00       -0.58      1.25 o 
  -1 -11  11       32.86       44.26      5.57 o 
   0 -11  11       32.91       30.19      4.45 o 
   1 -11  11        0.25       -0.27      2.68 o 
   2 -11  11        0.12        1.48      1.96 o 
  -3 -10  11        6.58        7.39      3.35 o 
  -2 -10  11        7.03        2.99      3.97 o 
  -1 -10  11       58.02       64.50      6.53 o 
   0 -10  11       15.96       15.32      3.17 o 
   1 -10  11       22.12       30.13      6.21 o 
   2 -10  11        0.74        1.98      1.54 o 
   3 -10  11       57.00       72.11      9.76 o 
  -4  -9  11       11.62        5.90      3.15 o 
  -3  -9  11       11.29       11.44      2.91 o 
  -2  -9  11        1.72        1.97      1.19 o 
  -1  -9  11        6.57       13.18      2.96 o 
   0  -9  11        5.18        2.00      3.06 o 
   1  -9  11        1.88        7.74      3.12 o 
   2  -9  11       11.96       11.62      3.86 o 
   3  -9  11        0.82       -0.40      1.50 o 
   4  -9  11        1.17        2.42      1.59 o 
   5  -9  11        4.49        5.97      3.24 o 
  -4  -8  11       51.83       48.55      8.27 o 
  -3  -8  11       75.52       94.20     11.50 o 
  -2  -8  11        0.93       -0.35      1.12 o 
  -1  -8  11        8.12        4.79      1.74 o 
   0  -8  11        1.95        3.27      1.31 o 
   1  -8  11       76.28       69.32      9.01 o 
   2  -8  11       36.69       39.63      6.84 o 
   3  -8  11       22.28       22.11      3.64 o 
   4  -8  11       68.06       80.12      5.85 o 
   5  -8  11       12.82       15.05      5.24 o 
  -4  -7  11        9.88        9.14      3.68 o 
  -3  -7  11       69.81       65.76      9.40 o 
  -2  -7  11       91.72       98.19      7.94 o 
  -1  -7  11        5.49        5.29      1.98 o 
   0  -7  11        9.20        7.05      1.99 o 
   1  -7  11        2.25        4.75      2.56 o 
   2  -7  11      101.45      103.58      7.05 o 
   3  -7  11       36.13       31.24      4.18 o 
   4  -7  11       19.57       24.34      3.19 o 
   5  -7  11        1.96        2.39      1.31 o 
  -4  -6  11        2.46        6.77      3.21 o 
  -3  -6  11        2.22       -0.53      1.28 o 
  -2  -6  11        0.09        0.91      2.30 o 
  -1  -6  11        4.60        3.76      1.92 o 
   0  -6  11      173.73      165.04      8.97 o 
   1  -6  11        0.31        4.08      2.56 o 
   2  -6  11       46.54       47.96      8.80 o 
   3  -6  11        4.48        3.99      1.52 o 
   4  -6  11       55.48       58.49      5.96 o 
   5  -6  11        6.02        5.80      1.70 o 
   6  -6  11        0.00       -1.77      1.77 o 
  -5  -5  11       58.86       60.79      9.31 o 
  -4  -5  11      150.49      169.35     15.14 o 
  -3  -5  11       17.95       20.38      5.12 o 
  -2  -5  11       18.06       22.52      5.47 o 
  -1  -5  11       80.91       75.25      9.35 o 
   0  -5  11        0.74        0.20      0.78 o 
   1  -5  11       98.27      100.08     10.18 o 
   2  -5  11       20.28       21.84      3.10 o 
   3  -5  11        4.06        7.43      1.96 o 
   4  -5  11        0.23        0.59      0.94 o 
   5  -5  11       30.28       35.68      3.79 o 
   6  -5  11        1.72        1.57      1.49 o 
  -5  -4  11        6.97        8.39      3.63 o 
  -4  -4  11       57.15       64.53      9.41 o 
  -3  -4  11       51.44       45.24      7.56 o 
  -2  -4  11        2.16       -0.23      1.39 o 
  -1  -4  11      109.95       97.96     10.43 o 
   0  -4  11      317.94      343.59     19.30 o 
   1  -4  11       19.85       26.79      5.30 o 
   2  -4  11      179.97      184.74      8.85 o 
   3  -4  11       81.89       92.50      6.64 o 
   4  -4  11       30.10       39.47      5.32 o 
   5  -4  11       30.53       33.50      3.51 o 
   6  -4  11       13.97       18.17      3.32 o 
  -5  -3  11        0.69       -1.23      1.23 o 
  -4  -3  11        1.07       -1.81      2.28 o 
  -3  -3  11       14.50       16.68      4.68 o 
  -2  -3  11      102.93       89.08     10.10 o 
  -1  -3  11       19.20       23.20      5.13 o 
   0  -3  11     1350.91     1382.47     42.21 o 
   1  -3  11       71.82       70.31      5.76 o 
   2  -3  11      442.18      460.65     21.54 o 
   3  -3  11       45.94       50.41      6.25 o 
   4  -3  11       34.94       40.02      4.55 o 
   5  -3  11       13.55       18.47      3.27 o 
   6  -3  11       17.13       18.78      2.78 o 
  -4  -2  11       47.67       40.94      7.27 o 
  -3  -2  11       82.33       94.18     10.81 o 
  -2  -2  11       27.20       29.42      5.85 o 
  -1  -2  11       48.12       47.52      6.99 o 
   0  -2  11        2.30        7.96      3.71 o 
   1  -2  11       47.94       49.64      3.84 o 
   2  -2  11        3.14        3.67      1.15 o 
   3  -2  11        5.08        3.90      2.01 o 
   4  -2  11        2.09        1.19      1.84 o 
   5  -2  11       78.75       82.17     12.43 o 
   6  -2  11        6.55        7.83      4.19 o 
  -4  -1  11       67.26       60.09      8.93 o 
  -3  -1  11       93.02      101.66     11.05 o 
  -2  -1  11      101.01      114.49     11.18 o 
  -1  -1  11       21.91       24.62      4.77 o 
   0  -1  11      432.79      481.50     22.60 o 
   1  -1  11       89.04      101.09      5.45 o 
   2  -1  11       92.52       88.34      5.77 o 
   3  -1  11       96.16       94.06      6.37 o 
   4  -1  11        5.30        7.99      3.83 o 
   5  -1  11       18.23       25.50      4.63 o 
   6  -1  11        6.73        6.60      2.31 o 
  -4   0  11       31.60       31.74      6.62 o 
  -3   0  11       63.45       63.73      8.78 o 
  -2   0  11       45.10       42.95      6.85 o 
  -1   0  11      142.11      139.39     11.97 o 
   0   0  11     1817.87     1884.72     50.59 o 
   1   0  11      100.03      109.17      5.64 o 
   2   0  11        0.04        0.12      0.72 o 
   3   0  11       18.23       16.39      2.65 o 
   4   0  11        3.66        3.73      1.88 o 
   5   0  11        7.58        7.32      2.06 o 
   6   0  11        3.45        4.48      2.80 o 
  -4   1  11       78.78       87.00     10.60 o 
  -3   1  11       34.13       36.52      6.66 o 
  -2   1  11        0.01        2.98      2.33 o 
  -1   1  11        6.50        7.10      2.57 o 
   0   1  11      378.82      405.12     16.58 o 
   1   1  11       69.98       78.23      8.31 o 
   2   1  11       96.09       96.80      5.86 o 
   3   1  11        0.08       -0.08      0.70 o 
   4   1  11        0.47        0.12      1.38 o 
   5   1  11      116.10      123.76     12.61 o 
   6   1  11        6.53        4.76      3.14 o 
  -4   2  11      112.62      114.23     12.25 o 
  -3   2  11        2.70       -0.82      1.56 o 
  -2   2  11        2.49        1.83      2.32 o 
  -1   2  11        0.43       -1.05      1.48 o 
   0   2  11        3.75        4.57      2.75 o 
   1   2  11       18.55       13.83      3.41 o 
   2   2  11       40.82       38.68      3.67 o 
   3   2  11       59.43       58.42      4.75 o 
   4   2  11        6.76        6.09      1.54 o 
   5   2  11       73.34       75.76      9.76 o 
   6   2  11        9.75        9.74      3.88 o 
  -4   3  11       59.60       69.99      9.77 o 
  -3   3  11       11.27       10.04      3.66 o 
  -2   3  11       40.05       60.78      8.20 o 
  -1   3  11       52.78       66.50      8.17 o 
   0   3  11      104.14      110.79      6.00 o 
   1   3  11      355.09      358.75     11.93 o 
   2   3  11        1.76        0.35      1.24 o 
   3   3  11       63.15       64.89      5.46 o 
   4   3  11        0.40        0.30      1.11 o 
   5   3  11        4.86        5.86      2.72 o 
   6   3  11       22.92       18.90      5.19 o 
  -3   4  11        0.26       -0.59      1.73 o 
  -2   4  11        1.47        1.16      1.83 o 
  -1   4  11       47.68       45.29      6.85 o 
   0   4  11      247.66      256.96      9.46 o 
   1   4  11       88.42      103.51      6.90 o 
   2   4  11       84.30       81.29      5.56 o 
   3   4  11        0.00        0.81      1.11 o 
   4   4  11       76.54       80.97      8.95 o 
   5   4  11       85.01       95.16     10.70 o 
   6   4  11        9.70        6.31      3.31 o 
  -3   5  11        1.49        3.84      2.56 o 
  -2   5  11       24.26       24.28      5.26 o 
  -1   5  11       28.45       29.67      5.40 o 
   0   5  11       18.83       18.97      2.50 o 
   1   5  11       24.84       28.70      3.21 o 
   2   5  11        5.18        3.14      1.24 o 
   3   5  11        1.58        0.80      0.89 o 
   4   5  11        5.13        5.98      1.93 o 
   5   5  11       43.60       41.08      6.91 o 
   6   5  11       35.84       23.25      5.88 o 
  -3   6  11        2.21        4.87      2.47 o 
  -2   6  11        0.35       -2.40      2.40 o 
  -1   6  11       63.46       77.19      8.83 o 
   0   6  11       10.38       12.53      2.12 o 
   1   6  11       60.35       56.88      4.54 o 
   2   6  11        0.96        0.21      0.70 o 
   3   6  11       24.23       19.30      4.28 o 
   4   6  11       33.68       40.15      6.93 o 
   5   6  11       29.20       24.35      3.80 o 
   6   6  11       41.14       41.44      5.43 o 
  -3   7  11        3.13        1.12      1.86 o 
  -2   7  11        2.78        6.16      2.98 o 
  -1   7  11       32.58       32.63      5.78 o 
   0   7  11       76.14       79.46      5.76 o 
   1   7  11        0.74        1.51      0.90 o 
   2   7  11       69.32       68.02      5.02 o 
   3   7  11        2.10        0.77      1.05 o 
   4   7  11        6.31        7.87      3.19 o 
   5   7  11        0.63        0.87      1.40 o 
   6   7  11        0.38        3.49      4.26 o 
  -2   8  11        1.10       -1.20      1.89 o 
  -1   8  11        7.48        7.73      3.15 o 
   0   8  11        1.01       -1.06      1.06 o 
   1   8  11        9.26        9.68      2.03 o 
   2   8  11        0.18       -0.56      1.07 o 
   3   8  11        0.93       -0.85      1.11 o 
   4   8  11        8.04        9.24      3.32 o 
   5   8  11        1.64        3.08      2.22 o 
  -2   9  11       29.45       40.36      7.06 o 
  -1   9  11       63.95       72.62      8.79 o 
   0   9  11        9.76       13.39      2.26 o 
   1   9  11        1.89        1.76      2.03 o 
   2   9  11       20.29       21.30      4.16 o 
   3   9  11        1.15        2.44      2.21 o 
   4   9  11        1.45        1.39      1.62 o 
   5   9  11        2.43        2.75      2.71 o 
  -2  10  11        0.05        3.15      2.85 o 
  -1  10  11       17.75       11.09      3.23 o 
   0  10  11        0.26        5.48      9.53 o 
   1  10  11        7.10        3.41      2.19 o 
   2  10  11        2.67       -0.24      1.25 o 
   3  10  11       10.79       16.91      4.14 o 
   4  10  11        9.25       10.71      3.63 o 
  -1  11  11        1.75        2.65      2.04 o 
   0  11  11        0.17       -0.84      1.13 o 
   1  11  11        3.96        3.50      1.75 o 
   2  11  11       16.91       14.79      3.77 o 
   3  11  11        0.09       -2.16      2.16 o 
   4  11  11        0.13        1.42      1.70 o 
   0  12  11        0.47        0.61      1.41 o 
   1  12  11        4.56        5.20      2.08 o 
   2  12  11        1.81        1.83      1.99 o 
   3  12  11       10.53       14.82      4.04 o 
   1  13  11       24.07       22.23      4.76 o 
  -2 -11  12        0.79        1.89      1.28 o 
  -1 -11  12        4.23        3.61      2.97 o 
   0 -11  12        0.48        5.17      2.73 o 
   1 -11  12        9.29       10.29      3.96 o 
  -3 -10  12        5.53        4.10      1.40 o 
  -2 -10  12        4.52        4.32      1.93 o 
  -1 -10  12        1.28        2.07      2.17 o 
   0 -10  12        0.12       -1.07      2.02 o 
   1 -10  12        0.32        1.12      2.03 o 
   2 -10  12        1.30       -0.89      1.47 o 
  -3  -9  12        9.96       14.97      4.86 o 
  -2  -9  12        2.20        3.64      2.08 o 
  -1  -9  12        3.24        1.71      1.67 o 
   0  -9  12        8.85       14.52      4.54 o 
   1  -9  12        8.59       11.78      4.06 o 
   2  -9  12       32.84       30.01      6.33 o 
   3  -9  12       29.35       47.92      8.15 o 
   4  -9  12       10.71       14.31      4.63 o 
  -3  -8  12       22.57       17.78      5.16 o 
  -2  -8  12        4.29        3.09      3.65 o 
  -1  -8  12        8.69       11.71      2.74 o 
   0  -8  12        1.02        4.47      2.45 o 
   1  -8  12        9.59        7.99      3.24 o 
   2  -8  12        1.96        3.52      2.59 o 
   3  -8  12        0.24        2.14      2.05 o 
   4  -8  12       13.92       17.20      3.50 o 
   5  -8  12       13.81        9.50      4.43 o 
  -4  -7  12        7.86        6.96      3.76 o 
  -3  -7  12        2.63        0.52      1.44 o 
  -2  -7  12       30.13       33.28      6.83 o 
  -1  -7  12       82.27       79.31      6.97 o 
   0  -7  12       61.54       66.75      9.23 o 
   1  -7  12        0.07        0.58      2.63 o 
   2  -7  12      265.48      255.18     17.74 o 
   3  -7  12        4.86        3.34      3.91 o 
   4  -7  12        1.31        0.76      1.01 o 
   5  -7  12        0.65        0.11      2.26 o 
  -4  -6  12        8.09        4.71      2.71 o 
  -3  -6  12        4.13        6.03      3.10 o 
  -2  -6  12        1.73        3.39      2.31 o 
  -1  -6  12        2.39        5.49      3.20 o 
   0  -6  12       17.76       20.39      5.09 o 
   1  -6  12        0.65       -0.45      1.76 o 
   2  -6  12      200.86      184.84     14.71 o 
   3  -6  12       21.32       19.94      3.41 o 
   4  -6  12        0.01        2.01      1.66 o 
   5  -6  12       17.40       21.12      3.92 o 
   6  -6  12       13.20       12.42      4.21 o 
  -4  -5  12        9.71        5.99      3.07 o 
  -3  -5  12       49.38       53.52      8.53 o 
  -2  -5  12       63.95       64.71      9.22 o 
  -1  -5  12       59.53       57.65      8.55 o 
   0  -5  12        5.93        5.88      2.96 o 
   1  -5  12        2.13        2.86      2.06 o 
   2  -5  12       30.00       31.30      5.92 o 
   3  -5  12       37.21       39.94      4.58 o 
   4  -5  12       73.46       72.57     13.95 o 
   5  -5  12        4.14        5.97      2.36 o 
   6  -5  12        3.26        3.13      2.18 o 
  -4  -4  12       41.99       52.34      8.70 o 
  -3  -4  12       50.32       55.53      8.55 o 
  -2  -4  12      312.72      310.43     20.28 o 
  -1  -4  12       16.45       11.45      3.55 o 
   0  -4  12       84.74      102.03     10.77 o 
   1  -4  12        3.14        1.61      1.25 o 
   2  -4  12       46.00       30.76      5.73 o 
   3  -4  12        0.61        0.04      1.04 o 
   4  -4  12        1.22        5.11      1.81 o 
   5  -4  12        1.71        2.79      1.52 o 
   6  -4  12        6.00        0.58      1.94 o 
  -4  -3  12       10.23       13.59      4.33 o 
  -3  -3  12        7.32        8.91      3.77 o 
  -2  -3  12       19.58       25.08      5.56 o 
  -1  -3  12       59.28       59.54      8.52 o 
   0  -3  12        0.90       -0.56      1.32 o 
   1  -3  12        0.65        1.31      1.65 o 
   2  -3  12      166.79      150.76      8.15 o 
   3  -3  12        9.87       15.03      4.15 o 
   4  -3  12       22.84       26.13      3.79 o 
   5  -3  12       20.43       23.03      3.70 o 
   6  -3  12        3.08        6.85      3.86 o 
  -4  -2  12       90.49      106.45     12.31 o 
  -3  -2  12        0.02       -0.79      1.75 o 
  -2  -2  12       36.53       51.61      7.93 o 
  -1  -2  12        0.02       -3.02      3.02 o 
   0  -2  12      222.98      224.34     15.91 o 
   1  -2  12       15.38       11.14      3.27 o 
   2  -2  12      353.17      343.86     20.21 o 
   3  -2  12       91.06       84.32      6.41 o 
   4  -2  12       26.90       26.44      4.94 o 
   5  -2  12       20.58       24.99      3.85 o 
   6  -2  12        2.57        0.62      2.14 o 
  -4  -1  12       83.38       93.19     11.61 o 
  -3  -1  12        3.64        1.05      1.12 o 
  -2  -1  12      142.29      138.56     12.91 o 
  -1  -1  12       44.94       38.83      6.58 o 
   0  -1  12       16.65       16.79      4.25 o 
   1  -1  12      162.30      159.15     12.79 o 
   2  -1  12       92.24       94.72      6.09 o 
   3  -1  12       53.15       57.56      5.14 o 
   4  -1  12       19.09       21.28      3.30 o 
   5  -1  12       47.47       46.10      5.05 o 
   6  -1  12        1.94       -0.94      2.76 o 
  -4   0  12        0.40        0.59      1.64 o 
  -3   0  12        3.51        8.10      3.33 o 
  -2   0  12      132.37      120.63     12.20 o 
  -1   0  12        0.14        1.13      1.20 o 
   0   0  12      158.69      158.48     12.91 o 
   1   0  12        2.31        3.04      2.34 o 
   2   0  12       32.49       31.51      3.46 o 
   3   0  12       19.04       25.41      5.03 o 
   4   0  12       37.70       28.79      3.76 o 
   5   0  12       16.03        8.50      3.50 o 
   6   0  12        0.85        1.05      1.74 o 
  -3   1  12        0.53       -1.10      2.04 o 
  -2   1  12        0.00        0.60      1.74 o 
  -1   1  12        0.23       -0.04      1.56 o 
   0   1  12       20.38       21.83      2.79 o 
   1   1  12        0.63        0.43      2.06 o 
   2   1  12      217.91      224.25      9.32 o 
   3   1  12       96.85       97.91      6.47 o 
   4   1  12        0.02       -0.90      0.90 o 
   5   1  12       17.80       15.64      4.68 o 
   6   1  12        1.13        5.56      3.01 o 
  -3   2  12        1.91        0.51      1.35 o 
  -2   2  12       25.07       36.98      6.62 o 
  -1   2  12        5.52        3.09      2.42 o 
   0   2  12       91.42       89.44      5.60 o 
   1   2  12       48.06       48.93      4.45 o 
   2   2  12       12.64       18.18      2.70 o 
   3   2  12       16.03       13.75      2.87 o 
   4   2  12       31.14       30.19      3.68 o 
   5   2  12        2.10        1.18      1.77 o 
   6   2  12       50.59       52.99      9.01 o 
  -3   3  12        7.62        9.66      3.94 o 
  -2   3  12      143.59      156.98     13.89 o 
  -1   3  12       30.33       34.04      6.08 o 
   0   3  12        7.99        6.52      1.42 o 
   1   3  12       85.20       76.30      6.32 o 
   2   3  12       11.88       10.19      3.15 o 
   3   3  12       32.15       32.72      3.68 o 
   4   3  12        9.25       15.14      4.13 o 
   5   3  12       19.03       24.35      5.63 o 
   6   3  12        0.06        1.23      1.75 o 
  -3   4  12        0.15       -0.50      1.48 o 
  -2   4  12        1.21        0.79      1.59 o 
  -1   4  12       94.79       80.69      9.39 o 
   0   4  12        7.42       10.80      2.02 o 
   1   4  12      147.56      141.08      7.50 o 
   2   4  12       18.26       17.30      5.82 o 
   3   4  12        2.44        2.66      1.10 o 
   4   4  12        5.91        7.70      2.94 o 
   5   4  12       19.93       20.72      5.12 o 
   6   4  12        2.36        7.36      3.48 o 
  -3   5  12        6.14        7.40      2.97 o 
  -2   5  12       16.46       21.92      5.26 o 
  -1   5  12      127.72      131.11     12.06 o 
   0   5  12        0.99        1.54      0.88 o 
   1   5  12       30.14       30.83      3.47 o 
   2   5  12       39.17       48.47      4.52 o 
   3   5  12        0.44        0.47      0.71 o 
   4   5  12       21.20       21.28      3.45 o 
   5   5  12        5.10        4.28      1.47 o 
   6   5  12       13.67       13.64      4.43 o 
  -2   6  12      104.60      104.21     11.25 o 
  -1   6  12       32.52       27.72      5.48 o 
   0   6  12       49.17       40.73      3.85 o 
   1   6  12       13.61        9.58      2.01 o 
   2   6  12       69.33       67.21      5.25 o 
   3   6  12       15.95       21.93      4.83 o 
   4   6  12        9.21        2.84      1.91 o 
   5   6  12        6.53        9.10      4.39 o 
   6   6  12        5.64        5.50      4.64 o 
  -2   7  12        0.96        1.98      1.94 o 
  -1   7  12       16.10       25.05      5.36 o 
   0   7  12        6.31        8.78      2.00 o 
   1   7  12      182.48      176.18      8.49 o 
   2   7  12       11.23       16.54      2.76 o 
   3   7  12        1.99        1.88      1.92 o 
   4   7  12        7.62        4.62      2.56 o 
   5   7  12        0.41        0.67      2.58 o 
  -2   8  12        0.33       -2.11      2.14 o 
  -1   8  12        5.45        9.10      3.24 o 
   0   8  12        1.82        4.46      1.46 o 
   1   8  12        4.27        2.76      1.40 o 
   2   8  12        2.07        1.54      1.16 o 
   3   8  12        0.26       -0.11      1.41 o 
   4   8  12        0.52        0.31      1.47 o 
   5   8  12       18.65       21.70      5.32 o 
  -1   9  12        0.77        1.35      1.25 o 
   0   9  12        3.33        4.87      1.94 o 
   1   9  12        0.61       -0.22      1.12 o 
   2   9  12        2.56        3.83      2.18 o 
   3   9  12        0.01        1.94      1.56 o 
   4   9  12        0.47        2.09      1.69 o 
  -1  10  12        4.75        2.23      1.49 o 
   0  10  12       15.55       20.96      4.69 o 
   1  10  12       23.68       24.66      4.51 o 
   2  10  12        0.85        0.78      1.29 o 
   3  10  12        1.47        2.05      1.36 o 
   4  10  12        0.02        1.02      1.78 o 
  -1  11  12        0.00        0.58      1.58 o 
   1  11  12        8.94        6.57      2.45 o 
   2  11  12        0.82        1.49      1.93 o 
   3  11  12        0.11       -1.80      1.80 o 
   1  12  12        1.50        0.48      1.02 o 
   2  12  12        1.87        1.28      1.36 o 
  -1 -10  13        1.17        2.36      2.77 o 
   0 -10  13       47.58       48.21      8.75 o 
   1 -10  13        0.00        1.85      2.50 o 
  -2  -9  13        4.79        3.77      3.05 o 
  -1  -9  13        0.68        0.68      1.15 o 
   0  -9  13        1.02       -2.57      2.57 o 
   1  -9  13        4.63        6.93      3.75 o 
   2  -9  13        2.23        6.99      3.75 o 
  -2  -8  13       96.55      111.20     13.25 o 
  -1  -8  13        4.78        4.07      3.08 o 
   0  -8  13      115.50      135.30     13.99 o 
   1  -8  13        0.05        1.06      1.48 o 
   2  -8  13       13.23       10.92      3.91 o 
   3  -8  13        5.41        5.83      2.82 o 
  -3  -7  13        0.62        2.94      2.21 o 
  -2  -7  13       57.14       60.45      9.57 o 
  -1  -7  13       17.10       11.74      4.27 o 
   0  -7  13       86.15       88.68     11.11 o 
   1  -7  13        3.31        0.83      2.02 o 
   2  -7  13        0.56        0.65      1.65 o 
   3  -7  13       32.16       23.18      5.52 o 
   4  -7  13       24.91       28.99      4.55 o 
   5  -7  13        2.30        2.53      2.66 o 
  -3  -6  13        2.32        5.86      3.26 o 
  -2  -6  13       12.35       11.75      4.42 o 
  -1  -6  13        1.01        1.18      1.80 o 
   0  -6  13       51.84       50.19      8.19 o 
   1  -6  13        0.05        5.60      3.08 o 
   2  -6  13       46.33       42.55      7.28 o 
   3  -6  13        0.22        1.25      2.04 o 
   4  -6  13        0.63        0.60      1.09 o 
   5  -6  13        1.09        3.17      2.38 o 
  -3  -5  13      133.06      143.45     14.75 o 
  -2  -5  13       68.65       67.05      9.77 o 
  -1  -5  13        0.06        1.33      1.99 o 
   0  -5  13        2.33        1.90      2.08 o 
   1  -5  13       12.54       14.06      4.18 o 
   2  -5  13       16.55       15.65      4.40 o 
   3  -5  13       13.40       11.28      2.51 o 
   4  -5  13        4.82        8.77      3.01 o 
   5  -5  13       15.42       18.57      6.74 o 
  -3  -4  13       14.87       25.63      6.07 o 
  -2  -4  13       49.74       48.95      8.17 o 
  -1  -4  13        2.35        5.89      3.26 o 
   0  -4  13      104.72      126.84     12.73 o 
   1  -4  13       14.22       17.80      4.70 o 
   2  -4  13        1.03        4.99      2.87 o 
   3  -4  13       12.95        9.10      3.33 o 
   4  -4  13        1.73        0.65      1.12 o 
   5  -4  13       18.49       16.52      3.53 o 
   6  -4  13       10.82       10.99      3.94 o 
  -3  -3  13        1.10       -2.30      2.42 o 
  -2  -3  13       31.25       35.01      6.98 o 
  -1  -3  13       13.25       17.11      5.08 o 
   0  -3  13        7.12       10.72      3.76 o 
   1  -3  13       16.81       17.95      4.24 o 
   2  -3  13        0.24        0.36      1.97 o 
   3  -3  13        0.57       -0.46      1.08 o 
   4  -3  13        1.51        0.74      1.42 o 
   5  -3  13       37.36       40.89      5.15 o 
   6  -3  13        3.35        7.98      3.69 o 
  -3  -2  13       70.10       90.23     11.42 o 
  -2  -2  13       33.56       54.66      8.55 o 
  -1  -2  13        5.19        6.40      3.40 o 
   0  -2  13        8.60        7.94      3.21 o 
   1  -2  13        2.35        1.56      1.27 o 
   2  -2  13       94.28       76.20      9.07 o 
   3  -2  13       11.05        8.19      2.77 o 
   4  -2  13        0.77        0.62      2.43 o 
   5  -2  13        9.87       11.20      4.10 o 
   6  -2  13        7.51        4.37      3.28 o 
  -3  -1  13       39.36       39.12      7.43 o 
  -2  -1  13      111.16      107.42     11.86 o 
  -1  -1  13        0.17        0.94      1.66 o 
   0  -1  13       68.21       65.07      8.80 o 
   1  -1  13       87.71       88.88     10.06 o 
   2  -1  13        1.67        3.06      1.24 o 
   3  -1  13       92.06       88.53      6.59 o 
   4  -1  13       21.68       19.66      3.19 o 
   5  -1  13        0.99        0.17      1.13 o 
   6  -1  13       19.82       15.29      5.25 o 
  -3   0  13       20.02       27.44      6.08 o 
  -2   0  13       12.82       15.80      4.49 o 
  -1   0  13       16.24       18.28      4.59 o 
   0   0  13       42.30       47.22      7.31 o 
   1   0  13      376.26      360.61     20.33 o 
   2   0  13        3.22        2.65      1.09 o 
   3   0  13      114.36      117.15      7.43 o 
   4   0  13        1.76        0.67      1.16 o 
   5   0  13        2.45        5.07      3.25 o 
   6   0  13        0.00       -2.71      2.71 o 
  -3   1  13       25.89       20.04      5.42 o 
  -2   1  13       42.07       39.09      7.30 o 
  -1   1  13        7.15        9.21      3.30 o 
   0   1  13        0.29        4.95      2.51 o 
   1   1  13        2.52        4.60      2.95 o 
   2   1  13       30.28       24.30      9.33 o 
   3   1  13        2.41        2.19      1.78 o 
   4   1  13        0.73        2.66      1.32 o 
   5   1  13        0.05       -0.66      1.56 o 
   6   1  13        2.23        0.28      1.74 o 
  -3   2  13       51.73       47.06      8.26 o 
  -2   2  13       36.39       38.05      7.14 o 
  -1   2  13       37.33       33.22      6.40 o 
   0   2  13        4.32        2.21      1.34 o 
   1   2  13      115.34      114.81      7.10 o 
   2   2  13       45.18       42.85      6.43 o 
   3   2  13       32.96       34.71      3.88 o 
   4   2  13       37.84       35.64      4.14 o 
   5   2  13        6.75        8.21      3.25 o 
   6   2  13        1.19        1.78      1.86 o 
  -2   3  13       86.52      101.16     11.37 o 
  -1   3  13       20.63       17.16      4.62 o 
   0   3  13       12.30       16.63      4.33 o 
   1   3  13      308.60      330.09     12.26 o 
   2   3  13        8.19        3.16      1.29 o 
   3   3  13        4.15        3.03      2.55 o 
   4   3  13       13.87       10.77      3.31 o 
   5   3  13        9.55        9.91      3.65 o 
   6   3  13        0.02       -0.16      1.63 o 
  -2   4  13        8.83       14.41      4.49 o 
  -1   4  13        1.81        1.96      2.18 o 
   0   4  13        6.98       12.82      4.01 o 
   1   4  13      143.49      142.24      7.83 o 
   2   4  13       54.37       63.47      5.36 o 
   3   4  13       22.72       24.77      3.39 o 
   4   4  13        0.18        3.89      2.03 o 
   5   4  13        0.09       -0.31      1.15 o 
   6   4  13       15.50       14.56      4.92 o 
  -2   5  13        3.19        3.94      2.24 o 
  -1   5  13        0.27       -2.11      2.11 o 
   0   5  13        5.25        4.87      2.22 o 
   1   5  13        0.56       -1.64      1.64 o 
   2   5  13        2.49        2.33      1.97 o 
   3   5  13        5.20        7.20      3.15 o 
   4   5  13        3.36        3.60      1.93 o 
   5   5  13        1.39        0.73      0.98 o 
  -2   6  13        1.10        1.76      1.80 o 
  -1   6  13        1.93        5.04      1.90 o 
   0   6  13       54.67       59.98      8.00 o 
   1   6  13       57.72       55.02      4.98 o 
   2   6  13       66.70       69.28      5.56 o 
   3   6  13       27.80       22.02      5.04 o 
   4   6  13        3.42        3.68      2.59 o 
   5   6  13        0.01        1.36      1.20 o 
  -1   7  13        0.91        1.95      2.16 o 
   0   7  13        0.74       -0.45      1.75 o 
   1   7  13       48.81       49.98      4.63 o 
   2   7  13       48.00       57.80      7.19 o 
   3   7  13        1.33        1.96      1.78 o 
   4   7  13        0.01       -0.57      1.32 o 
   5   7  13        5.32        5.34      2.51 o 
  -1   8  13       15.05       14.48      4.17 o 
   0   8  13        1.44       -1.10      1.79 o 
   1   8  13        3.50        5.87      1.71 o 
   2   8  13        8.30        8.43      2.76 o 
   3   8  13        0.70        1.56      1.91 o 
   4   8  13        2.93        5.20      2.63 o 
  -1   9  13        7.10        6.76      2.99 o 
   0   9  13        0.86        2.32      2.37 o 
   1   9  13        1.18        1.03      1.48 o 
   2   9  13       10.80        6.52      2.64 o 
   3   9  13        0.45       -0.88      1.37 o 
   4   9  13        1.07        1.14      1.17 o 
   0  10  13        0.36       -1.42      1.55 o 
   1  10  13        0.41        0.29      1.48 o 
   2  10  13       10.51       11.11      3.38 o 
   3  10  13        3.08       -2.80      2.80 o 
   1  11  13        1.66       -0.63      0.92 o 
   2  11  13        6.99       11.24      3.43 o 
  -1  -8  14        4.94        2.65      2.35 o 
   0  -8  14        7.80        6.40      3.27 o 
   1  -8  14       18.67       26.81      6.49 o 
   2  -8  14        8.20       14.42      4.83 o 
  -1  -7  14        0.10        3.53      3.41 o 
   0  -7  14       12.18       18.24      5.31 o 
   1  -7  14        3.44        7.36      3.57 o 
   2  -7  14       14.89       31.60      6.91 o 
   3  -7  14        3.42        5.46      2.85 o 
  -2  -6  14        2.86        8.07      3.75 o 
  -1  -6  14       23.09       20.67      5.63 o 
   0  -6  14        2.62        8.85      3.98 o 
   1  -6  14       10.61       17.44      5.08 o 
   2  -6  14        6.86       18.11      4.76 o 
   3  -6  14        0.17        1.37      2.30 o 
   4  -6  14       35.37       40.08      7.49 o 
   5  -6  14        2.86        8.78      4.30 o 
  -2  -5  14      118.48      143.49     14.82 o 
  -1  -5  14        4.96        0.71      1.73 o 
   0  -5  14       11.75       15.09      4.88 o 
   1  -5  14        0.31       -1.74      2.14 o 
   2  -5  14        0.10       -0.43      2.00 o 
   3  -5  14        3.58        3.06      2.19 o 
   4  -5  14        4.16        2.24      1.18 o 
   5  -5  14       27.27       24.90      4.18 o 
  -2  -4  14       26.90       36.93      7.63 o 
  -1  -4  14       61.51       60.80      9.40 o 
   0  -4  14       14.57       17.58      4.96 o 
   1  -4  14       27.91       32.02      6.61 o 
   2  -4  14        1.45        0.68      1.52 o 
   3  -4  14       52.36       50.18      8.04 o 
   4  -4  14        0.05       -0.83      1.27 o 
   5  -4  14        0.25       -0.33      1.47 o 
  -2  -3  14       22.68       23.93      5.93 o 
  -1  -3  14        6.24        6.71      3.29 o 
   0  -3  14       19.89       21.34      5.48 o 
   1  -3  14        7.35        6.68      3.11 o 
   2  -3  14        0.11       -0.96      1.41 o 
   3  -3  14       88.11       82.79     10.00 o 
   4  -3  14        1.77        0.03      1.22 o 
   5  -3  14        6.11        6.31      2.16 o 
  -2  -2  14       52.62       66.55      9.75 o 
  -1  -2  14       15.72       10.77      4.25 o 
   0  -2  14        1.90        0.93      1.81 o 
   1  -2  14       13.33        9.83      3.63 o 
   2  -2  14        5.83        1.02      1.39 o 
   3  -2  14        8.54        5.29      2.50 o 
   4  -2  14       22.76       24.32      4.16 o 
   5  -2  14       19.25       17.18      3.40 o 
  -2  -1  14       52.76       64.12      9.69 o 
  -1  -1  14      113.36      116.40     12.57 o 
   0  -1  14        5.90        7.46      3.33 o 
   1  -1  14       19.61       23.49      5.52 o 
   2  -1  14        3.15        1.00      1.32 o 
   3  -1  14        8.35        9.43      2.34 o 
   4  -1  14        0.08        1.83      1.46 o 
   5  -1  14        5.43        7.00      3.19 o 
   6  -1  14        0.73       -1.87      2.54 o 
  -2   0  14        1.98        3.49      2.32 o 
  -1   0  14       48.73       46.30      7.80 o 
   0   0  14       19.59       16.09      4.55 o 
   1   0  14        0.44        0.82      0.96 o 
   2   0  14        1.12        1.74      1.56 o 
   3   0  14       58.60       52.23      7.33 o 
   4   0  14       36.12       30.39      4.08 o 
   5   0  14        0.22        3.10      2.13 o 
   6   0  14        2.28        0.77      2.39 o 
  -2   1  14        2.54        2.42      2.10 o 
  -1   1  14        4.18        7.49      3.28 o 
   0   1  14        1.17        0.93      1.02 o 
   1   1  14       77.38       79.02      9.49 o 
   2   1  14        4.45        5.16      2.45 o 
   3   1  14      126.98      135.15      8.06 o 
   4   1  14       15.14       18.86      3.21 o 
   5   1  14        0.44        0.07      1.23 o 
   6   1  14        5.63        6.56      3.40 o 
  -2   2  14        1.71        2.13      1.62 o 
  -1   2  14       31.43       27.80      5.96 o 
   0   2  14       28.69       19.99      4.97 o 
   1   2  14       13.34       12.84      3.14 o 
   2   2  14       49.87       44.39      6.82 o 
   3   2  14       48.14       51.59      4.88 o 
   4   2  14        2.22        2.40      2.27 o 
   5   2  14        0.01       -0.64      1.44 o 
   6   2  14        0.15        0.58      1.75 o 
  -2   3  14        0.35       -1.23      1.23 o 
  -1   3  14       35.33       32.49      6.59 o 
   0   3  14       33.74       32.66      6.26 o 
   1   3  14       23.21       18.11      2.89 o 
   2   3  14        7.59        8.59      2.02 o 
   3   3  14       18.57       15.36      4.00 o 
   4   3  14       13.45       10.14      3.39 o 
   5   3  14        2.62        0.39      1.47 o 
  -1   4  14        5.69        9.88      3.44 o 
   0   4  14        1.74       -1.80      2.23 o 
   1   4  14        0.16        0.58      1.12 o 
   2   4  14        0.41       -0.63      1.71 o 
   3   4  14       40.73       37.99      6.61 o 
   4   4  14       55.72       63.40      8.10 o 
   5   4  14        0.00       -1.07      1.63 o 
  -1   5  14        3.17        0.80      2.44 o 
   0   5  14        0.16       -1.61      1.80 o 
   1   5  14       24.65       27.36      5.88 o 
   2   5  14        0.08        0.28      0.79 o 
   3   5  14        9.08       11.30      3.84 o 
   4   5  14        0.69        2.47      2.43 o 
   5   5  14        3.36        2.95      1.46 o 
  -1   6  14       98.14      108.91     11.72 o 
   0   6  14        7.44       10.03      3.62 o 
   1   6  14       33.97       30.90      3.72 o 
   2   6  14        8.04        5.56      1.74 o 
   3   6  14        3.83       -0.08      1.82 o 
   4   6  14        1.08        4.04      2.42 o 
  -1   7  14       19.59       17.04      4.87 o 
   0   7  14        2.37        4.83      2.57 o 
   1   7  14       20.96       20.44      4.58 o 
   2   7  14       22.40       11.42      3.37 o 
   3   7  14        4.50        5.67      2.71 o 
   4   7  14        1.27        9.73      3.68 o 
   0   8  14       40.06       33.69      6.31 o 
   1   8  14       13.00       13.08      3.72 o 
   2   8  14        5.51        5.25      2.24 o 
   3   8  14        6.99        2.75      1.97 o 
   4   8  14        0.49       -0.83      1.83 o 
   0   9  14        4.19        5.65      2.82 o 
   2   9  14        0.03       -1.51      1.60 o 
   3   9  14       11.19       11.41      3.58 o 
   2  10  14       56.21       50.73      7.14 o 
   1  -7  15       17.06       23.16      6.01 o 
   0  -6  15        5.13        8.67      4.23 o 
   1  -6  15       14.11       17.41      5.34 o 
   2  -6  15       10.32       18.47      5.28 o 
   3  -6  15       21.71       27.18      6.60 o 
  -1  -5  15       72.58       78.91     11.11 o 
   0  -5  15       26.02       23.18      5.82 o 
   1  -5  15       47.21       46.34      8.20 o 
   2  -5  15        0.46        0.75      1.32 o 
   3  -5  15        9.32       15.09      4.79 o 
   4  -5  15        7.27        6.66      3.27 o 
  -1  -4  15       34.28       46.26      8.42 o 
   0  -4  15        0.00       -0.55      2.29 o 
   1  -4  15       62.91       75.04     10.29 o 
   2  -4  15        6.93        4.09      2.64 o 
   3  -4  15        0.59        5.45      3.29 o 
   4  -4  15        8.30       13.45      4.56 o 
   5  -4  15       14.99       16.52      5.29 o 
  -1  -3  15       14.51        8.74      3.51 o 
   0  -3  15        2.26       14.48      4.89 o 
   1  -3  15       64.77       71.56      9.98 o 
   2  -3  15        0.78        2.46      2.46 o 
   3  -3  15       20.28       15.87      4.69 o 
   4  -3  15        1.29        0.67      1.47 o 
   5  -3  15        4.25        1.95      1.75 o 
  -1  -2  15       44.51       38.91      7.53 o 
   0  -2  15        6.59        7.91      3.37 o 
   1  -2  15       12.30       17.37      5.28 o 
   2  -2  15        1.75        4.01      2.39 o 
   3  -2  15        3.91        2.49      1.70 o 
   4  -2  15        2.14        0.74      1.44 o 
   5  -2  15       16.15       23.68      5.92 o 
  -1  -1  15       32.40       37.04      7.30 o 
   0  -1  15        0.51        2.09      1.96 o 
   1  -1  15       75.42      100.59     11.68 o 
   2  -1  15        8.85       10.02      3.72 o 
   3  -1  15        0.51        0.06      1.21 o 
   4  -1  15        0.16        0.59      0.71 o 
   5  -1  15        3.00        6.86      3.41 o 
  -1   0  15       25.10       22.84      5.75 o 
   0   0  15        2.26        2.04      1.90 o 
   1   0  15       22.94       25.05      5.90 o 
   2   0  15       15.10       13.84      4.10 o 
   3   0  15        0.23        1.26      1.38 o 
   4   0  15        0.15       -0.12      1.15 o 
   5   0  15        4.08        4.89      2.49 o 
  -1   1  15        9.88       17.84      5.08 o 
   0   1  15       28.21       21.06      5.25 o 
   1   1  15        1.44        2.20      1.84 o 
   2   1  15        0.15        1.02      1.60 o 
   3   1  15       31.67       40.51      7.02 o 
   4   1  15        9.30       12.44      3.74 o 
   5   1  15        0.68        1.67      1.77 o 
  -1   2  15       66.04       90.85     11.39 o 
   0   2  15        1.38        2.64      2.51 o 
   1   2  15       49.22       55.83      8.32 o 
   2   2  15       36.16       32.50      4.21 o 
   3   2  15        4.08        3.32      1.96 o 
   4   2  15       20.79       14.59      4.04 o 
   5   2  15        1.30       -0.11      1.23 o 
  -1   3  15       16.56       22.63      5.76 o 
   0   3  15        0.29       -0.12      1.84 o 
   1   3  15        0.61        2.27      2.22 o 
   2   3  15       16.08       14.17      2.82 o 
   3   3  15       56.93       55.04      5.51 o 
   4   3  15        4.38        6.63      2.82 o 
   5   3  15        0.22       -0.32      1.18 o 
  -1   4  15       12.43        9.13      3.70 o 
   0   4  15        5.53        7.16      3.44 o 
   1   4  15       15.33        3.24      2.43 o 
   2   4  15        0.02       -0.65      0.96 o 
   3   4  15       26.28       18.55      4.98 o 
   4   4  15        0.27        0.79      1.47 o 
   5   4  15        1.49        1.69      1.91 o 
   0   5  15        5.82        2.78      1.89 o 
   1   5  15        0.31       -0.77      1.80 o 
   2   5  15        2.48        0.05      1.45 o 
   3   5  15        0.02       -0.71      1.92 o 
   4   5  15        6.46        6.04      3.44 o 
   0   6  15        1.23        1.29      1.81 o 
   1   6  15        2.74       -0.02      1.34 o 
   2   6  15       41.11       29.80      5.39 o 
   3   6  15        0.23       -1.28      1.91 o 
   4   6  15        5.10        4.34      2.63 o 
   0   7  15        7.58       -2.17      2.17 o 
   1   7  15        2.51        9.87      3.47 o 
   2   7  15       26.17       15.23      3.93 o 
   3   7  15        1.70       -1.08      2.35 o 
   4   7  15        0.15       -1.06      1.98 o 
   0   8  15        0.10        0.41      1.98 o 
   2   8  15        0.44        1.69      1.66 o 
   3   8  15        1.10        0.57      1.67 o 
   2   9  15       12.94        5.68      2.52 o 
   2  -5  16        5.52        8.78      3.56 o 
   1  -4  16        7.97       16.59      5.27 o 
   2  -4  16        1.62        0.52      2.12 o 
   3  -4  16       50.07       65.57      9.94 o 
   4  -4  16        0.66       -0.08      1.76 o 
   0  -3  16        2.12        8.97      4.12 o 
   1  -3  16        1.03        4.95      2.98 o 
   2  -3  16        2.94        2.79      2.32 o 
   3  -3  16        9.03       11.00      4.13 o 
   4  -3  16        0.25       -0.26      1.59 o 
   0  -2  16       15.68       21.88      6.03 o 
   1  -2  16        2.43        7.53      3.75 o 
   2  -2  16        1.01        6.54      3.16 o 
   3  -2  16        0.47       -0.19      1.60 o 
   4  -2  16        1.53        3.05      2.38 o 
   0  -1  16        3.43        2.28      2.34 o 
   1  -1  16        5.41        3.71      2.22 o 
   2  -1  16        2.09        3.54      2.31 o 
   3  -1  16        0.01        1.14      1.86 o 
   4  -1  16        0.03        0.96      1.46 o 
   0   0  16        0.19        1.26      3.03 o 
   1   0  16        2.71        4.41      2.25 o 
   2   0  16        4.89        0.29      1.62 o 
   3   0  16        0.55        3.05      2.28 o 
   4   0  16        9.59        5.07      2.66 o 
   5   0  16        3.20        3.84      2.57 o 
   0   1  16        5.90        7.49      3.20 o 
   1   1  16       30.66       28.11      6.33 o 
   2   1  16        4.91        1.33      2.22 o 
   3   1  16        7.56       12.68      4.02 o 
   5   1  16        0.14        1.53      1.71 o 
   0   2  16        0.83        0.01      1.87 o 
   1   2  16        2.77        2.81      2.68 o 
   2   2  16        5.41        6.20      3.15 o 
   3   2  16        7.82        8.00      3.28 o 
   5   2  16        0.77        1.33      2.39 o 
   0   3  16       16.89       18.24      5.24 o 
   1   3  16       10.65        9.61      3.75 o 
   2   3  16        4.32        6.53      2.88 o 
   3   3  16        1.30        1.62      1.64 o 
   5   3  16        6.54        3.64      2.35 o 
   0   4  16        0.83        0.41      1.72 o 
   1   4  16        1.96       -0.58      1.24 o 
   2   4  16        4.21        1.38      1.75 o 
   3   4  16       13.03       17.32      4.71 o 
   4   4  16        3.74        2.62      2.63 o 
   5   4  16        2.34        5.13      3.01 o 
   0   5  16        1.09       -1.09      1.72 o 
   1   5  16        0.26        1.59      1.41 o 
   2   5  16        0.23        1.93      1.85 o 
   3   5  16        0.61        3.40      2.46 o 
   4   5  16        3.62        1.68      2.17 o 
   1   6  16        9.32        5.85      2.61 o 
   3   6  16        7.79        9.97      3.54 o 
   3   7  16        0.03        0.01      1.74 o 
   2  -2  17        5.41       -0.30      1.86 o 
   3  -2  17        3.13        4.72      3.32 o 
   4  -2  17       16.78       18.52      5.28 o 
   2  -1  17       10.58        9.01      4.36 o 
   3  -1  17        0.80       -1.45      2.41 o 
   1   0  17        0.00       -3.17      3.17 o 
   2   0  17       12.73       11.60      4.38 o 
   3   0  17        0.35       -1.54      2.18 o 
   1   1  17       10.11        7.48      3.37 o 
   2   1  17        6.97        6.58      2.78 o 
   3   1  17        0.07       -1.01      1.57 o 
   1   2  17        0.11        1.83      1.98 o 
   2   2  17       53.33       59.47      9.00 o 
   3   2  17        1.24       -0.17      3.96 o 
   1   3  17        1.13       -2.81      2.81 o 
   2   3  17        1.18       -2.23      2.61 o 
   3   3  17       12.37       10.12      3.49 o 
   1   4  17        1.88        0.07      1.70 o 
   2   4  17        1.40        2.40      2.13 o 
   3   4  17        1.06        2.81      2.42 o 
                                                 
